# Supplementary material for: Phosphorylation activates the yeast small heat shock protein Hsp26 by weakening domain contacts in the oligomer ensemble
Source: Nat Commun. 2021 Nov 18;12:6697. doi: 10.1038/s41467-021-27036-7 (PMC8602628; doi:10.1038/s41467-021-27036-7)
Supplement: Supplementary file 3 — Source Data [file 41467_2021_27036_MOESM3_ESM.xlsx]

## Sheet: insulin 25°C-Fig1B, S1A,B
insulin 25°C																										FigureS1B	time [min]	WT	S.D.	T42E	S.D.	S47E	S.D.	T48E	S.D.	time [min]	S47E/T48E	S.D.	time [min]	S90E	S.D.	S144E	S.D.	T163E	S.D.	S207E	S.D.	S208E	S.D.
Figure1B																											0.000833333	0.00232	0.00362	0.01163	0.00476	-0.000208158	0.000482984	-0.000360184	0.000374152	0	0.00223	0.00226	0.000833333	-0.00211	0.01452	-0.000106637	0.000254266	-0.000150299	0.000252561	-0.00030205	0.00014329	0.000111372	0.000254046
Insulin alone	Hsp26 WT	T42E	S47E	T48E	S47E/T48E	S90E	S144E	T163E	S207E	S208E	S211E	S208E/S211E															0.50971	0.00179	0.00129	0.00563	0.00542	-0.000350446	0.000890889	-0.000177961	0.000427777	0.26667	0.000239425	0.000383787	0.50971	0.00243	0.00247	6.23097e-05	0.000365611	5.63429e-05	0.000463937	-7.65842e-05	9.31788e-05	-0.000372781	0.00106
0.99092	0.64935	0.74595	0.21197	0.65321	0.47326	1.57722	0.01746	0.28247	0.49515	0.20592	0.22639	0.04878															1.02377	0.000228096	0.000164664	0.000964099	0.00215	-0.000244242	0.00020621	-0.000107683	0.000464146	0.53333	-0.000239425	0.000383787	1.02377	-0.00186	0.00211	-0.000202271	0.000291161	0.000147051	0.000358924	0.00061082	0.000846758	-6.58631e-05	0.000518294
1.05194	0.60046	0.92295	0.27132	0.67077	0.53172	1.59689	0.03361	0.21958	0.51295	0.21027	0.1878	0.04737															1.53786	0.000131805	0.00202	-0.00121	0.00229	0.00335	0.00451	0.000554761	0.000448996	0.8	7.98085e-05	0.000539076	1.53786	-0.00022088	0.00566	0.000235652	0.000169777	0.000657934	0.000352041	2.5748e-05	0.00044804	-0.000312274	0.000238296
0.95714	0.7028	0.88558	0.2339	0.47483	0.34697	1.55954	0.0396	0.2391	0.43162	0.22397	0.19363	0.05362															2.05192	0.02074	0.02579		0.0049	0.0018	0.000410093	0.000754046	0.00117	1.06667	-7.98085e-05	0.000333863	2.05192	-0.00264	0.00526	-0.000387946	0.00118	0.00146	0.000496874	8.81266e-05	0.00128	0.000168745	0.000843692
			0.18815	0.76858	0.43336			0.26386				0.06315															2.56598	0.06375	0.05012	0.00104	0.00804	0.0026	0.000494645	0.00176	0.00155	1.33333	0.000199521	0.000446143	2.56598	0.00665	0.00755	5.23189e-05	0.00091724	0.00137	0.000929736	0.000405425	0.00107	0.000118614	0.000320107
					0.32542																						3.08006	0.0992	0.06247	0.01688	0.03406	0.0038	0.00104	0.00192	0.0019	1.6	0.000159617	0.000637219	3.08006	0.01215	0.00995	0.000654822	0.00129	0.00173	0.000651767	0.000652358	0.00129	0.000895382	0.000508156
FigureS1A																											3.59412	0.12824	0.07343	0.00913	0.01032	0.00384	0.00208	0.0023	0.00131	1.86667	0.000399042	0.000508681	3.59412	0.02156	0.01304	0.000913723	0.00111	0.00134	0.0002798	0.00133	0.00141	0.00142	0.000649316
c (Hsp26) [µM]	WT	S.D.	T42E	S.D.	S47E	S.D.	T48E	S.D.	S47E/T48E	S.D.	S90E	S.D.	S144E	S.D.	T163E	S.D.	S207E	S.D.	S208E	S.D.	S211E	S.D.	S208E/S211E	S.D.			4.10818	0.15566	0.08838	0.01728	0.00826	0.00383	0.00102	0.00284	0.00169	2.13333	-7.98085e-05	0.000437129	4.10818	0.03232	0.01543	0.00476	0.00413	0.00183	0.000758058	0.00136	0.000678889	0.00334	0.00226
0	1.001	0.04809	1.00141	0.04878	1	0.01873	1	0.04697	1	0.07379	1.00108	0.03717	0.99442	0.11415	1	0.05177	1	0.01316	1	0.03361	1	0.04171	1	0.06734			4.62227	0.20392	0.04534	0.02429	0.01287	0.0041	0.000831082	0.00329	0.00112	2.4	0.00027933	0.000480511	4.62227	0.03085	0.01149	0.00446	0.00535	0.00193	0.000437874	0.0018	0.000330721	0.00682	0.00206
2	0.83239	0.07274	0.92253	0.01298	0.76037	0.04596	0.91439	0.04337	0.63642	0.01412	0.69303	0.06478	0.35286	0.08732	0.79732	0.06141	0.8305	0.01542	0.89406	0.03426	0.86086	0.04796	0.19581	0.02669			5.13633	0.24747	0.04057	0.03541	0.01071	0.00496	0.000876049	0.00353	0.00133	2.66667	0.03228	0.00685	5.13633	0.04833	0.0166	0.00504	0.00504	0.00178	0.000427741	0.00184	0.000335281	0.00479	0.00212
4	0.74817	0.08896	0.89378	0.01997	0.5798	0.06266	0.65074	0.06947	0.4506	0.07791	0.95445	0.01789	0.17853	0.0822	0.47426	0.10651	0.80754	0.04306	0.75677	0.01916	0.77067	0.03811	0.08321	0.01061			5.65039	0.27909	0.04146	0.04587	0.00277	0.00475	0.00145	0.00398	0.000993115	2.93333	0.03543	0.00728	5.65039	0.05428	0.0094	0.00622	0.00533	0.00185	0.000460282	0.00204	0.000470657	0.00634	0.00202
8	0.65151	0.05124	0.85559	0.09374	0.22634	0.03533	0.64185	0.12237	0.42215	0.08625	1.58548	0.01878	0.03005	0.01139	0.25126	0.02759	0.47991	0.04276	0.21338	0.00942	0.19987	0.02052	0.05323	0.00713			6.16447	0.29992	0.04216	0.05709	0.00876	0.00483	0.000817824	0.00447	0.00224	3.2	0.03919	0.0087	6.16447	0.06091	0.00816	0.00674	0.00492	0.00192	0.000686681	0.00161	0.000457492	0.00544	0.00186
raw data																											6.67854	0.32211	0.04303	0.05966	0.00311	0.00542	0.000760444	0.00422	0.00139	3.46667	0.04258	0.00918	6.67854	0.06813	0.00881	0.00662	0.00437	0.00267	0.00101	0.00236	0.000287455	0.00643	0.0024
WT																											7.1926	0.33418	0.04971	0.07271	0.00921	0.0059	0.000943127	0.00466	0.00131	3.73333	0.04693	0.00922	7.1926	0.07785	0.01108	0.00712	0.00411	0.00268	0.000538846	0.002	0.000377877	0.00683	0.00235
Insulin alone 1	Insulin alone 2	Insulin alone 3	2 µM Hsp26 1	2 µM Hsp26 2	2 µM Hsp26 3	4 µM Hsp26 1	4 µM Hsp26 2	4 µM Hsp26 3	8µM Hsp26 1	8µM Hsp26 2	8µM Hsp26 3																7.70668	0.35157	0.04871	0.07792	0.01393	0.00589	0.000840579	0.00529	0.0016	4	0.05016	0.00989	7.70668	0.07316	0.004	0.00752	0.00457	0.00255	0.000371965	0.00198	0.000299909	0.00656	0.00292
0.62986	0.66865	0.60839	0.49981	0.50405	0.58185	0.44948	0.43594	0.53984	0.41275	0.38167	0.44672																8.22256	0.36214	0.0523	0.0894	0.01028	0.00621	0.00114	0.00517	0.00152	4.26667	0.05487	0.00943	8.22256	0.07922	0.00607	0.00765	0.00525	0.00244	0.000554038	0.00266	0.000491999	0.00712	0.00211
T42E																											8.73662	0.37164	0.05583	0.09283	0.01265	0.00667	0.00108	0.00556	0.00145	4.53333	0.05822	0.01061	8.73662	0.08771	0.00668	0.00814	0.00463	0.00247	0.000413295	0.00253	0.000349111	0.00776	0.00242
Insulin alone 1	Insulin alone 2	Insulin alone 3	2 µM Hsp26 T42E 1	2 µM Hsp26 T42E 2	2 µM Hsp26 T42E 3	4 µM Hsp26 T42E 1	4 µM Hsp26 T42E 2	4 µM Hsp26 T42E 3	Insulin alone (belongs to 8µM measurement, see S90E) 1	Insulin alone (belongs to 8µM measurement) 2	Insulin alone (belongs to 8µM measurement) 3	Insulin alone (belongs to 8µM measurement) 4	Insulin alone (belongs to 8µM measurement) 5	8 µM Hsp26 T42E 1	8 µM Hsp26 T42E 2	8 µM Hsp26 T42E 3											9.25071	0.38058	0.05774	0.09357	0.00967	0.00669	0.00114	0.00607	0.0011	4.8	0.06173	0.01081	9.25071	0.08932	0.00824	0.00894	0.00494	0.0025	0.000635962	0.002	0.000484724	0.00807	0.00258
0.58598	0.53859	0.53978	0.51624	0.50287	0.51414	0.4927	0.48552	0.50724	0.47102	0.43896	0.56974	0.50042	0.52185	0.37327	0.46184	0.44314											9.76477	0.38887	0.06076	0.09821	0.00862	0.00705	0.00106	0.00678	0.00168	5.06667	0.0652	0.01112	9.76477	0.09665	0.00885	0.00949	0.00549	0.00314	0.000735761	0.00259	0.000479952	0.00895	0.00281
S47E																											10.2788	0.40054	0.05951	0.09979	0.00491	0.00717	0.000918144	0.00732	0.00173	5.33333	0.06836	0.01108	10.2788	0.10004	0.0169	0.01002	0.00549	0.00345	0.000628465	0.00272	0.000857915	0.0097	0.00242
Hsp26S47E 0uM 1	Hsp26S47E 0uM 2	Hsp26S47E 0uM3	Hsp26S47E 0uM 4	Hsp26S47E 2uM 1	Hsp26S47E 2uM 2	Hsp26S47E 2uM 3	Hsp26S47E 4uM 1	Hsp26S47E 4uM 2	Hsp26S47E 4uM 3	Hsp26S47E 4uM 4	Hsp26S47E 8uM 1	Hsp26S47E 8uM 2	Hsp26S47E 8uM 3	Hsp26S47E 8uM 4													10.7929	0.40859	0.05994	0.10163	0.00431	0.00793	0.000694538	0.00835	0.00223	5.6	0.07151	0.01176	10.7929	0.09792	0.0087	0.01064	0.00581	0.00336	0.000489387	0.0032	0.000812625	0.01085	0.00173
0.9621	0.97823	0.99003	0.94857	0.7885	0.70688	0.71668	0.61496	0.5254	0.49596	0.6127	0.20555	0.26311	0.22682	0.18246													11.307	0.41376	0.06542	0.11317	0.01361	0.00843	0.00124	0.01013	0.00271	5.86667	0.07438	0.01247	11.307	0.10349	0.01049	0.01143	0.00626	0.00408	0.000714762	0.00362	0.000263455	0.01243	0.00277
T48E																											11.821	0.42485	0.06161	0.11807	0.01079	0.00892	0.00109	0.01199	0.00354	6.13333	0.07737	0.01231	11.821	0.10537	0.01347	0.01162	0.00582	0.00431	0.000929185	0.0054	0.00116	0.01337	0.00275
Hsp26T48E 0uM 1	Hsp26T48E 0uM 2	Hsp26T48E 0uM3	Hsp26T48E 0uM 4	Hsp26T48E 2uM 1	Hsp26T48E 2uM 2	Hsp26T48E 2uM 3	Hsp26T48E 4uM 1	Hsp26T48E 4uM 2	Hsp26T48E 4uM 3	Hsp26T48E 8uM 1	Hsp26T48E 8uM 2	Hsp26T48E 8uM 3	Hsp26T48E 8uM 4														12.3351	0.43186	0.06506	0.11852	0.01221	0.00969	0.00146	0.0145	0.00403	6.4	0.08021	0.01247	12.3351	0.10827	0.01533	0.01296	0.00661	0.0053	0.000880741	0.0072	0.00107	0.01552	0.00272
0.98126	1.07629	0.98552	1.05405	0.97376	0.94863	0.88739	0.68936	0.58677	0.72349	0.66907	0.68706	0.48636	0.78724														12.8492	0.4357	0.06637	0.12321	0.01049	0.01023	0.00166	0.01731	0.00519	6.66667	0.08236	0.01231	12.8492	0.109	0.01363	0.01333	0.0065	0.00591	0.00061813	0.00973	0.00277	0.01826	0.00254
S47E/T48E																											13.3633	0.445	0.06675	0.12605	0.0102	0.01083	0.00122	0.02113	0.00655	6.93333	0.085	0.01252	13.3633	0.11053	0.00568	0.01382	0.00654	0.00705	0.000937443	0.01405	0.00351	0.02096	0.002
insulin alone (belongs to 2 µM measurement) 1	insulin alone (belongs to 2 µM measurement) 2	insulin alone (belongs to 2 µM measurement) 3	2 µM 1	2 µM 2	2 µM 3	0 µM (belongs to 4 and 8 µM measurement)	0 µM (belongs to 4 and 8 µM measurement)	0 µM (belongs to 4 and 8 µM measurement)	0 µM (belongs to 4 and 8 µM measurement)	4 µM	4 µM	4 µM	4 µM	4 µM	8 µM	8 µM	8 µM	8 µM	8 µM								13.8773	0.45389	0.06328	0.12945	0.00959	0.01161	0.00157	0.02504	0.00788	7.2	0.08747	0.01296	13.8773	0.11325	0.01279	0.01436	0.00738	0.00741	0.000879156	0.01984	0.00468	0.02377	0.0021
0.52038	0.57003	0.49322	0.34455	0.33135	0.33195	0.4968	0.5321	0.439	0.5369	0.2577	0.2483	0.194	0.1739	0.2553	0.2372	0.2665	0.1739	0.2172	0.1631								14.3917	0.45415	0.06709	0.13075	0.01044	0.01323	0.00172	0.02921	0.00944	7.46667	0.08998	0.01352	14.3917	0.11883	0.00815	0.01513	0.00714	0.00838	0.00103	0.02525	0.00599	0.02729	0.00147
S90E																											14.9055	0.45907	0.06639	0.13228	0.00898	0.01372	0.00135	0.03462	0.01156	7.73333	0.09254	0.01382	14.9055	0.12409	0.01207	0.0153	0.00694	0.00975	0.00132	0.03193	0.00572	0.03007	0.00213
Insulin alone A	Insulin alone B	Insulin alone D	2 µM Hsp26 S90E A	2 µM Hsp26 S90E C	2 µM Hsp26 S90E D	4 µM Hsp26 S90E A	4 µM Hsp26 S90E B	4 µM Hsp26 S90E C	4 µM Hsp26 S90E D	Insulin alone (belongs to 8 µM measurement) 1	Insulin alone (belongs to 8 µM measurement) 2	Insulin alone (belongs to 8 µM measurement) 3	Insulin alone (belongs to 8 µM measurement) 4	Insulin alone (belongs to 8 µM measurement) 5	8µM Hsp26 S90E 1	8µM Hsp26 S90E 2	8µM Hsp26 S90E 3										15.4195	0.46737	0.06663	0.13803	0.01214	0.01446	0.00176	0.04043	0.01226	8	0.09449	0.01319	15.4195	0.12301	0.00807	0.01598	0.00767	0.01098	0.00126	0.03931	0.00645	0.0341	0.0027
0.59262	0.61151	0.56778	0.39275	0.38138	0.45253	0.54783	0.56611	0.56651	0.57205	0.47102	0.43896	0.56974	0.50042	0.52185	0.78924	0.79908	0.78039										15.9336	0.47369	0.06915	0.13618	0.004	0.01555	0.00172	0.04662	0.01435	8.26667	0.09697	0.01372	15.9336	0.1204	0.01006	0.01651	0.00704	0.01213	0.000948812	0.04715	0.00843	0.03732	0.00304
S144E																											16.4477	0.47673	0.06557	0.14836	0.01552	0.01684	0.00188	0.05298	0.01552	8.53333	0.09912	0.01326	16.4477	0.12639	0.00904	0.01742	0.00735	0.01379	0.00128	0.05524	0.00779	0.04041	0.00362
0 µM	0 µM	0 µM	2 µM	2 µM	2 µM	4 µM	4 µM	4 µM	8 µM	8 µM	8 µM																16.9617	0.47803	0.07365	0.1495	0.01108	0.0178	0.00221	0.05978	0.01754	8.8	0.10124	0.01423	16.9617	0.12687	0.01391	0.01552	0.00575	0.0155	0.00136	0.06273	0.00916	0.04472	0.00427
1.12145	1.37141	1.1409	0.32599	0.53854	0.42488	0.25294	0.29502	0.10443	0.02115	0.04071	0.04797																17.4758	0.48397	0.06828	0.15288	0.01476	0.01911	0.00244	0.06676	0.01895	9.06667	0.10327	0.01392	17.4758	0.12615	0.00819	0.01792	0.0076	0.01603	0.00139	0.07132	0.00967	0.0477	0.00448
T163E																											17.9901	0.4904	0.0679	0.14849	0.01344	0.02054	0.00197	0.07361	0.02033	9.33333	0.10499	0.01417	17.9901	0.13073	0.01354	0.01834	0.00775	0.01782	0.00187	0.07943	0.01012	0.05159	0.00528
Hsp26T163E 0uM 1	Hsp26T163E 0uM 2	Hsp26T163E 0uM 3	Hsp26T163E 2uM 1	Hsp26T163E 2uM 2	Hsp26T163E 2uM 3	Hsp26T163E 4uM 1	Hsp26T163E 4uM 2	Hsp26T163E 4uM 3	Hsp26T163E 4uM 4	Hsp26T163E 8uM 1	Hsp26T163E 8uM 2	Hsp26T163E 8uM 3	Hsp26T163E 8uM 4														18.5057	0.4883	0.07326	0.15352	0.01361	0.02168	0.0025	0.08082	0.02185	9.6	0.10726	0.014	18.5057	0.13545	0.01668	0.0187	0.00811	0.01947	0.00172	0.088	0.01118	0.05513	0.00489
1.06875	1.18421	1.14412	0.92661	0.95741	0.82456	0.41804	0.45193	0.61251	0.66563	0.31986	0.24864	0.27075	0.29879														19.0198	0.49528	0.07124	0.16296	0.01463	0.02286	0.00273	0.08842	0.0237	9.86667	0.10886	0.01405	19.0198	0.13695	0.00536	0.01926	0.00815	0.02086	0.00206	0.09546	0.01036	0.05867	0.00563
S207E																											19.5339	0.49704	0.07013	0.16168	0.01267	0.02439	0.00319	0.09549	0.02492	10.1333	0.11133	0.01453	19.5339	0.13771	0.01017	0.01953	0.00883	0.022	0.00154	0.10294	0.01173	0.06153	0.00629
Hsp26S207E 0uM 1	Hsp26S207E 0uM 2	Hsp26S207E 0uM 3	Hsp26S207E 0uM 4	Hsp26S207E 2uM 1	Hsp26S207E 2uM 2	Hsp26S207E 2uM 3	Hsp26S207E 4uM 1	Hsp26S207E 4uM 2	Hsp26S207E 4uM 3	Hsp26S207E 4uM 4	Hsp26S207E 8uM 1	Hsp26S207E 8uM 2	Hsp26S207E 8uM 3														20.048	0.50469	0.06736	0.17259	0.01745	0.02611	0.00336	0.10303	0.02626	10.4	0.11305	0.01505	20.048	0.14234	0.01204	0.01981	0.0079	0.02335	0.00229	0.11131	0.01224	0.06517	0.00555
1.00223	1.00565	0.99278	1.02436	0.84822	0.84051	0.81833	0.77982	0.85562	0.77103	0.84387	0.49825	0.51616	0.43432														20.562	0.50604	0.0685	0.17136	0.01893	0.02681	0.00328	0.1112	0.02814	10.6667	0.11524	0.01481	20.562	0.14049	0.01206	0.02033	0.00871	0.02539	0.0026	0.11849	0.01237	0.06855	0.00649
S208E																											21.0761	0.50705	0.06917	0.17564	0.01771	0.02865	0.00366	0.11857	0.02936	10.9333	0.11692	0.01476	21.0761	0.14305	0.0061	0.02091	0.00823	0.02677	0.00277	0.12599	0.01293	0.0718	0.00789
Hsp26S208E 0uM 1	Hsp26S47E 0uM 2	Hsp26S208E 0uM3	Hsp26S47E 0uM 4	Hsp26S208E 2uM 1	Hsp26S208E 2uM 2	Hsp26S208E 2uM 3	Hsp26S208E 4uM 1	Hsp26S208E 4uM 2	Hsp26S208E 4uM 3	Hsp26S208E 8uM 1	Hsp26S208E 8uM 2	Hsp26S208E 8uM 3															21.5905	0.51176	0.06866	0.17572	0.01673	0.02977	0.00449	0.12675	0.03064	11.2	0.11844	0.01474	21.5905	0.14433	0.00675	0.02144	0.00833	0.02822	0.00324	0.13291	0.01304	0.07452	0.00758
0.96971	0.97823	0.91673	0.99003	0.89841	0.83464	0.85169	0.74589	0.73255	0.7094	0.19844	0.20263	0.21583															22.1042	0.51115	0.07169	0.18155	0.01968	0.03075	0.00429	0.13338	0.03274	11.4667	0.12027	0.01464	22.1042	0.14968	0.01271	0.02142	0.00871	0.0294	0.00318	0.14007	0.01345	0.07788	0.00762
S211E																											22.6201	0.51555	0.06818	0.18152	0.01439	0.03264	0.00411	0.14133	0.03415	11.7333	0.12179	0.0142	22.6201	0.15387	0.00596	0.0214	0.00878	0.0318	0.00362	0.14636	0.01365	0.0807	0.0082
Hsp26SS211E 0uM 1	Hsp26S211E 0uM 2	Hsp26S211E 0uM 3	Hsp26S211E 0uM 4	Hsp26S211E 2uM 1	Hsp26S211E 2uM 2	Hsp26S211E 2uM 3	Hsp26S211E 4uM 1	Hsp26S211E 4uM 2	Hsp26S211E 4uM 3	Hsp26S211E 8uM 1	Hsp26S211E 8uM 2	Hsp26S211E 8uM 3															23.1342	0.51688	0.06577	0.19084	0.01798	0.03432	0.00457	0.14894	0.03514	12	0.12346	0.01463	23.1342	0.15726	0.01363	0.02157	0.00883	0.03288	0.00348	0.15344	0.01394	0.08433	0.00828
0.82345	0.82228	0.7679	0.8486	0.73752	0.66011	0.70861	0.66005	0.62761	0.59792	0.18214	0.15109	0.15578															23.6483	0.51941	0.06747	0.19083	0.01918	0.03548	0.00499	0.15657	0.03631	12.2667	0.12498	0.01539	23.6483	0.15909	0.01105	0.02225	0.00901	0.03458	0.00401	0.1596	0.01547	0.08613	0.00886
S208E/S211E																											24.1623	0.52002	0.06894	0.19722	0.02121	0.03704	0.00492	0.16314	0.03759	12.5333	0.12694	0.0152	24.1623	0.164	0.01296	0.02225	0.00905	0.0368	0.00379	0.16635	0.01467	0.08903	0.00849
Hsp26S208ES211E 0uM 1	Hsp26208ES211E 0uM 2	Hsp26208ES211E 0uM 3	Hsp26208ES211E 0uM 4	Hsp26S208ES211E 2uM 1	Hsp26S208ES211E 2uM 2	Hsp26S208ES211E 2uM 3	Hsp26208ES211E 4uM 1	Hsp26208ES211E 4uM 2	Hsp26208ES211E 4uM 3	Hsp26208ES211E 8uM 1	Hsp26208ES211E 8uM 2	Hsp26208ES211E 8uM 3	Hsp26208ES211E 8uM 4														24.6764	0.52299	0.06664	0.19394	0.01482	0.03844	0.00533	0.17055	0.03925	12.8	0.12849	0.01458	24.6764	0.16766	0.01266	0.02273	0.00932	0.03781	0.00523	0.17307	0.01474	0.09114	0.0083
1.08522	1.06838	0.94146	1.08986	0.21354	0.22742	0.17363	0.08177	0.07921	0.09491	0.05104	0.04956	0.0561	0.06607														25.1905	0.52432	0.06971	0.20343	0.01931	0.03987	0.00536	0.17807	0.04009	13.0667	0.12949	0.01428	25.1905	0.16907	0.01752	0.02263	0.0089	0.04007	0.00483	0.1786	0.01554	0.09427	0.00854
																											25.7046	0.52845	0.06809	0.19883	0.01049	0.04142	0.00603	0.1857	0.04134	13.3333	0.13156	0.01459	25.7046	0.17785	0.01564	0.02312	0.00909	0.04169	0.0051	0.18448	0.01546	0.09688	0.00901
																											26.2186	0.53218	0.06397	0.20573	0.01826	0.04285	0.00627	0.19254	0.04284	13.6	0.13276	0.01456	26.2186	0.18104	0.0164	0.02306	0.0099	0.0433	0.00569	0.19024	0.01706	0.09947	0.00943
																											26.7327	0.52955	0.06988	0.21862	0.02435	0.04457	0.0068	0.19934	0.04469	13.8667	0.13448	0.01447	26.7327	0.18928	0.0172	0.02334	0.00913	0.04518	0.0056	0.19543	0.01725	0.10192	0.00963
																											27.2468	0.53304	0.0684	0.21635	0.0192	0.04607	0.00666	0.20691	0.0459	14.1333	0.13599	0.01449	27.2468	0.19355	0.01463	0.02421	0.00953	0.04653	0.00602	0.2026	0.01698	0.10386	0.01017
																											27.7608	0.53594	0.0627	0.22307	0.02232	0.04733	0.00667	0.21329	0.04716	14.4	0.13699	0.01475	27.7608	0.19693	0.02654	0.02361	0.00952	0.04875	0.00578	0.20758	0.01659	0.10586	0.0095
																											28.2749	0.53714	0.0665	0.22708	0.02378	0.04898	0.0069	0.22067	0.04869	14.6667	0.13819	0.01443	28.2749	0.2026	0.0215	0.02376	0.00903	0.05015	0.00684	0.21293	0.0187	0.10875	0.01046
																											28.7908	0.54066	0.0628	0.23308	0.02339	0.05086	0.00753	0.22832	0.0499	14.9333	0.13994	0.01481	28.7908	0.20782	0.02618	0.02416	0.00871	0.05253	0.00674	0.21809	0.01815	0.11001	0.01043
																											29.3048	0.54339	0.06451	0.24259	0.02467	0.05241	0.00765	0.23468	0.0504	15.2	0.1413	0.01468	29.3048	0.21748	0.03236	0.02434	0.00928	0.05422	0.00698	0.22313	0.01829	0.11256	0.00987
																											29.8189	0.54444	0.06505	0.24549	0.02594	0.05381	0.00848	0.24129	0.05238	15.4667	0.14254	0.01481	29.8189	0.22457	0.03141	0.02415	0.00985	0.05581	0.00781	0.22749	0.01921	0.11445	0.01037
																											30.333	0.54685	0.06342	0.25297	0.03078	0.05589	0.00845	0.24791	0.05317	15.7333	0.14393	0.01459	30.333	0.2336	0.03241	0.0247	0.00939	0.05835	0.00743	0.23339	0.01829	0.11663	0.01062
																											30.847	0.54538	0.06522	0.25069	0.02479	0.05723	0.00894	0.25475	0.05395	16	0.14497	0.01431	30.847	0.23833	0.03717	0.02499	0.00922	0.06012	0.0079	0.23891	0.01878	0.11838	0.01032
																											31.3611	0.54884	0.06483	0.25722	0.02594	0.05859	0.00931	0.26098	0.05591	16.2667	0.14641	0.0146	31.3611	0.25153	0.03316	0.02464	0.00945	0.06198	0.00847	0.24372	0.0189	0.12093	0.01057
																											31.8752	0.54921	0.06402	0.2673	0.0327	0.06037	0.00944	0.26709	0.05652	16.5333	0.14773	0.01422	31.8752	0.25476	0.03748	0.02493	0.00942	0.06397	0.00835	0.24751	0.01953	0.12244	0.01056
																											32.3893	0.55167	0.06396	0.27437	0.03048	0.0621	0.01031	0.27471	0.05814	16.8	0.14856	0.01511	32.3893	0.27147	0.03895	0.02542	0.00991	0.06632	0.00855	0.25392	0.01947	0.1239	0.01128
																											32.9033	0.55437	0.06344	0.2752	0.03232	0.06421	0.01022	0.28107	0.05929	17.0667	0.14992	0.01456	32.9033	0.27733	0.04493	0.0252	0.0104	0.06778	0.00894	0.2575	0.01998	0.12637	0.01029
																											33.4174	0.55513	0.06248	0.28054	0.0314	0.06574	0.01063	0.28638	0.06029	17.3333	0.15136	0.01449	33.4174	0.28765	0.052	0.02566	0.0095	0.06994	0.01006	0.26131	0.0207	0.12783	0.01054
																											33.9315	0.56166	0.06428	0.27702	0.02498	0.06717	0.01014	0.2935	0.06174	17.6	0.15259	0.01471	33.9315	0.30529	0.04555	0.02541	0.00963	0.07213	0.00922	0.26559	0.02058	0.1292	0.01047
																											34.4455	0.56221	0.05716	0.29132	0.03488	0.0688	0.0107	0.29986	0.06296	17.8667	0.15331	0.0148	34.4455	0.30584	0.05859	0.02586	0.00992	0.0744	0.00952	0.27085	0.01988	0.1308	0.01102
																											34.9596	0.55889	0.06143	0.29874	0.03818	0.07056	0.01097	0.30577	0.0647	18.1333	0.15447	0.01521	34.9596	0.32867	0.05267	0.02604	0.00954	0.07602	0.01078	0.27513	0.02092	0.1329	0.01021
																											35.4737	0.5621	0.0588	0.30227	0.03576	0.07276	0.01154	0.31271	0.06597	18.4	0.15539	0.01497	35.4737	0.33601	0.06617	0.0262	0.00987	0.07796	0.01053	0.27957	0.02192	0.13446	0.01062
																											35.9877	0.56225	0.0601	0.30857	0.03674	0.07459	0.01192	0.31877	0.06684	18.6667	0.15666	0.01497	35.9877	0.35309	0.06363	0.02598	0.00967	0.08038	0.01086	0.28359	0.02101	0.13584	0.01036
																											36.5018	0.56195	0.06316	0.31444	0.03622	0.07657	0.01249	0.32435	0.06784	18.9333	0.15786	0.01518	36.5018	0.36711	0.06703	0.02573	0.01038	0.08258	0.01199	0.28874	0.02218	0.13776	0.01104
																											37.0159	0.56295	0.06326	0.31536	0.03488	0.07809	0.01279	0.33091	0.06935	19.2	0.15878	0.01505	37.0159	0.37869	0.06944	0.02645	0.01006	0.08443	0.01176	0.29264	0.02133	0.13938	0.01033
																											37.5297	0.56578	0.06392	0.32225	0.03697	0.07967	0.01287	0.33656	0.07015	19.4667	0.1601	0.01523	37.5297	0.3903	0.07341	0.02615	0.0102	0.08656	0.01238	0.29648	0.02371	0.14098	0.01064
																											38.044	0.57079	0.06004	0.33182	0.03956	0.0816	0.01376	0.34322	0.07127	19.7333	0.16105	0.01524	38.044	0.40772	0.07468	0.02645	0.01021	0.08883	0.01211	0.30066	0.02224	0.14224	0.01027
																											38.5581	0.57214	0.05826	0.33556	0.03896	0.08299	0.01364	0.34926	0.07277	20	0.16229	0.01496	38.5581	0.42224	0.07673	0.02658	0.01049	0.09105	0.01239	0.30484	0.02283	0.14337	0.01073
																											39.074	0.56907	0.06192	0.34629	0.04485	0.08498	0.014	0.35453	0.07352	20.2667	0.16305	0.01549	39.074	0.43749	0.08115	0.02575	0.01071	0.09322	0.01234	0.3091	0.02274	0.14524	0.01032
																											39.588	0.57395	0.0558	0.3445	0.04002	0.08726	0.01449	0.36068	0.07428	20.5333	0.16441	0.01558	39.588	0.4549	0.08247	0.02646	0.01041	0.09523	0.01297	0.31297	0.02351	0.14636	0.01023
																											40.1021	0.57631	0.05629	0.3521	0.04383	0.08927	0.01482	0.36656	0.07604	20.8	0.16476	0.01536	40.1021	0.46808	0.08812	0.02649	0.01007	0.09727	0.01373	0.31726	0.02261	0.14819	0.01113
																											40.6162	0.57485	0.05757	0.36591	0.04678	0.09056	0.01531	0.37175	0.07647	21.0667	0.16636	0.01554	40.6162	0.48787	0.08652	0.0271	0.01048	0.09959	0.01407	0.32119	0.02413	0.14909	0.00953
																											41.1302	0.57553	0.06001	0.36728	0.04664	0.0929	0.01559	0.37839	0.0776	21.3333	0.16724	0.01566	41.1302	0.50193	0.08588	0.02678	0.01028	0.1022	0.01403	0.32461	0.02491	0.15072	0.01042
																											41.6443	0.58025	0.05575	0.37801	0.04865	0.09445	0.01551	0.38406	0.07942	21.6	0.16804	0.01625	41.6443	0.52026	0.08927	0.027	0.01019	0.1047	0.0143	0.32846	0.02489	0.15208	0.01032
																											42.1586	0.57597	0.05863	0.38173	0.04478	0.09625	0.01577	0.38942	0.0803	21.8667	0.16931	0.01619	42.1586	0.5352	0.09368	0.02693	0.01017	0.10692	0.01488	0.33203	0.02425	0.15307	0.00989
																											42.6724	0.57973	0.05944	0.38952	0.05108	0.09832	0.01592	0.39487	0.08083	22.1333	0.17035	0.0159	42.6724	0.55005	0.09214	0.02717	0.01054	0.10925	0.01476	0.33558	0.02408	0.15529	0.00965
																											43.1865	0.58029	0.05785	0.39361	0.05078	0.10054	0.01676	0.4004	0.08247	22.4	0.17123	0.01638	43.1865	0.57366	0.08926	0.02697	0.01031	0.11207	0.01496	0.33928	0.02548	0.15635	0.00992
																											43.7006	0.5802	0.05847	0.39348	0.04862	0.10247	0.01668	0.40606	0.08304	22.6667	0.17215	0.01628	43.7006	0.59017	0.09831	0.02693	0.0098	0.11376	0.01546	0.34307	0.02454	0.15743	0.01004
																											44.2146	0.58435	0.05528	0.40813	0.05213	0.10419	0.01708	0.41212	0.0849	22.9333	0.17302	0.01624	44.2146	0.61139	0.09178	0.02734	0.0101	0.11604	0.01589	0.34648	0.0252	0.1582	0.01073
																											44.7287	0.58128	0.06309	0.41792	0.05553	0.10679	0.01763	0.41731	0.08562	23.2	0.17418	0.01626	44.7287	0.62769	0.09186	0.02742	0.01035	0.11859	0.01599	0.35016	0.0254	0.15991	0.01044
																											45.2428	0.58675	0.0574	0.42191	0.054	0.10853	0.01799	0.42228	0.08619	23.4667	0.1751	0.01637	45.2428	0.64155	0.0982	0.02713	0.01027	0.12066	0.01665	0.3541	0.02537	0.1617	0.00986
																											45.7569	0.58827	0.05666	0.42313	0.05276	0.11031	0.0186	0.42764	0.0865	23.7333	0.17642	0.01631	45.7569	0.65741	0.09802	0.02712	0.01057	0.12282	0.01763	0.35762	0.02623	0.16291	0.00958
																											46.2709	0.58833	0.05798	0.43682	0.05898	0.11222	0.01853	0.43369	0.08832	24	0.17725	0.0162	46.2709	0.68511	0.10142	0.02721	0.0102	0.1256	0.01718	0.36121	0.02711	0.16321	0.01005
																											46.785	0.5891	0.05601	0.44485	0.05684	0.11467	0.01955	0.43823	0.08951	24.2667	0.17849	0.01652	46.785	0.70622	0.09725	0.02683	0.0105	0.12821	0.01702	0.36417	0.02634	0.16535	0.00941
																											47.2993	0.59282	0.05381	0.44885	0.0559	0.11706	0.02019	0.44359	0.08993	24.5333	0.17893	0.0164	47.2993	0.72626	0.0991	0.0273	0.01065	0.13099	0.01771	0.36814	0.0276	0.1658	0.01003
																											47.8131	0.59207	0.05449	0.4583	0.05677	0.11875	0.02002	0.44913	0.09247	24.8	0.18025	0.01777	47.8131	0.74233	0.09822	0.02715	0.01036	0.13389	0.01702	0.37098	0.02751	0.16707	0.00986
																											48.3272	0.59556	0.05149	0.46801	0.06315	0.12046	0.01998	0.45468	0.09266	25.0667	0.18093	0.01801	48.3272	0.75941	0.10056	0.02725	0.01095	0.13591	0.01795	0.37412	0.02837	0.1686	0.00953
																											48.8413	0.59314	0.05835	0.47155	0.06718	0.12294	0.02105	0.45888	0.09317	25.3333	0.18232	0.01761	48.8413	0.78057	0.09437	0.02734	0.01065	0.13805	0.01863	0.3773	0.02839	0.16971	0.00953
																											49.3571	0.59568	0.05395	0.48561	0.06724	0.12493	0.02117	0.46365	0.09432	25.6	0.18332	0.01676	49.3571	0.79785	0.10307	0.02806	0.01067	0.14113	0.01825	0.38035	0.02841	0.17074	0.00973
																											49.8712	0.6005	0.05175	0.48592	0.06172	0.1274	0.02169	0.46972	0.09517	25.8667	0.18428	0.01749	49.8712	0.82232	0.09615	0.02751	0.01039	0.14355	0.0188	0.38358	0.02941	0.17194	0.00977
																											50.3853	0.5994	0.05263	0.49989	0.06767	0.12961	0.02203	0.47513	0.09703	26.1333	0.1852	0.01766	50.3853	0.83609	0.10052	0.0276	0.01083	0.14582	0.01931	0.38682	0.02868	0.17276	0.0094
																											50.8994	0.59874	0.05372	0.50293	0.06288	0.13203	0.02279	0.47943	0.09684	26.4	0.18639	0.01841	50.8994	0.85534	0.10321	0.02739	0.01064	0.14856	0.01933	0.39091	0.02872	0.17373	0.00969
																											51.4134	0.59759	0.05415	0.5123	0.06676	0.13351	0.02266	0.4843	0.09828	26.6667	0.18703	0.01804	51.4134	0.87942	0.09742	0.02722	0.01069	0.15063	0.01955	0.39413	0.03033	0.1753	0.0085
																											51.9275	0.60212	0.0517	0.52095	0.06855	0.13615	0.02376	0.48857	0.09893	26.9333	0.18843	0.01805	51.9275	0.90606	0.09488	0.02769	0.01036	0.15358	0.02001	0.39616	0.03008	0.17598	0.00897
																											52.4418	0.6057	0.05067	0.52963	0.07503	0.1383	0.02368	0.49445	0.10031	27.2	0.18899	0.01804	52.4418	0.92077	0.09887	0.02763	0.01042	0.15646	0.02034	0.40115	0.02962	0.17737	0.00877
																											52.9556	0.6089	0.05291	0.54142	0.06965	0.14055	0.02459	0.49895	0.10103	27.4667	0.19034	0.01852	52.9556	0.94545	0.10283	0.02833	0.01034	0.1588	0.02007	0.40286	0.03124	0.17811	0.00883
																											53.4697	0.6063	0.05259	0.54537	0.06965	0.14249	0.02389	0.50419	0.10204	27.7333	0.19106	0.01823	53.4697	0.96097	0.09793	0.02765	0.01095	0.16186	0.02077	0.40805	0.03085	0.18041	0.0091
																											53.9838	0.60773	0.04932	0.55521	0.07716	0.14551	0.02472	0.50972	0.1036	28	0.1921	0.01853	53.9838	0.99257	0.0872	0.02795	0.01074	0.16399	0.0206	0.41017	0.03097	0.18143	0.00874
																											54.4978	0.61024	0.05327	0.56202	0.07477	0.14765	0.02545	0.51276	0.10296	28.2667	0.19314	0.01905	54.4978	1.00613	0.0971	0.02807	0.01043	0.16724	0.0209	0.41253	0.03206	0.18191	0.00899
																											55.0119	0.61131	0.05171	0.57128	0.07445	0.15042	0.02534	0.51816	0.10386	28.5333	0.19385	0.01919	55.0119	1.02354	0.09082	0.02795	0.01087	0.16938	0.02174	0.41563	0.03095	0.18318	0.00879
																											55.526	0.61294	0.05037	0.57824	0.07112	0.15243	0.02584	0.52264	0.10421	28.8	0.19473	0.0192	55.526	1.04705	0.08978	0.02815	0.01076	0.17215	0.02103	0.41803	0.03251	0.18428	0.00819
																											56.04	0.61402	0.05067	0.59048	0.07621	0.15461	0.0262	0.52804	0.10628	29.0667	0.19569	0.01935	56.04	1.06573	0.09272	0.02865	0.01121	0.17467	0.02196	0.42188	0.03287	0.18508	0.00877
																											56.5541	0.61281	0.05192	0.60112	0.07697	0.15723	0.02636	0.53252	0.10724	29.3333	0.19721	0.01971	56.5541	1.08829	0.08317	0.02807	0.01088	0.17737	0.02241	0.42539	0.03344	0.18607	0.00901
																											57.0682	0.61366	0.05224	0.6036	0.07559	0.15914	0.02702	0.5371	0.10682	29.6	0.19781	0.01981	57.0682	1.10873	0.08819	0.02807	0.01067	0.18015	0.02258	0.42822	0.03282	0.18766	0.00915
																											57.5823	0.61498	0.05328	0.61614	0.07814	0.16138	0.02718	0.54119	0.10857	29.8667	0.19868	0.02024	57.5823	1.13004	0.08314	0.02852	0.01084	0.18287	0.02298	0.43059	0.03373	0.18888	0.00933
																											58.0963	0.61533	0.05379	0.62102	0.0786	0.16432	0.02742	0.54647	0.10951	30.1333	0.19976	0.02047	58.0963	1.15184	0.08174	0.02825	0.01001	0.18598	0.02267	0.43373	0.03392	0.1898	0.00788
																											58.6104	0.61941	0.04752	0.63427	0.08327	0.16644	0.02749	0.55095	0.10945	30.4	0.20088	0.02046	58.6104	1.17417	0.08376	0.02848	0.01072	0.18899	0.02303	0.43681	0.03438	0.19097	0.00847
																											59.1245	0.62174	0.04755	0.64511	0.08119	0.16872	0.0282	0.55499	0.10938	30.6667	0.20172	0.02021	59.1245	1.19226	0.07496	0.02856	0.01029	0.19092	0.02345	0.43959	0.03554	0.19281	0.0089
																											59.6403	0.62311	0.05239	0.64793	0.07979	0.17184	0.02886	0.55903	0.10986	30.9333	0.20279	0.02082	59.6403	1.21298	0.07921	0.02868	0.01101	0.19435	0.02329	0.44232	0.03475	0.19309	0.00836
																											60.1544	0.62023	0.05157	0.65972	0.07827	0.17456	0.02924	0.56314	0.11047	31.2	0.20391	0.0214	60.1544	1.23787	0.06349	0.02856	0.01093	0.19672	0.02403	0.44557	0.03595	0.19412	0.00892
																											60.6685	0.62563	0.04938	0.67424	0.08468	0.17697	0.03016	0.56918	0.11289	31.4667	0.20519	0.02144	60.6685	1.25468	0.0708	0.02869	0.01142	0.19917	0.02477	0.44803	0.03512	0.19472	0.00838
																											61.1825	0.62439	0.05124	0.67963	0.08207	0.17941	0.02999	0.57289	0.11323	31.7333	0.20611	0.02118	61.1825	1.27638	0.06906	0.02865	0.01095	0.20261	0.0244	0.44953	0.03597	0.19687	0.00832
																											61.6966	0.62643	0.05044	0.69071	0.08442	0.18213	0.03025	0.57804	0.11299	32	0.20678	0.0217	61.6966	1.29315	0.06304	0.02857	0.01071	0.20515	0.0248	0.452	0.03595	0.19746	0.00856
																											62.2107	0.62849	0.04949	0.70195	0.08459	0.18459	0.0305	0.58197	0.11484	32.2667	0.20754	0.02164	62.2107	1.31779	0.05661	0.0291	0.01117	0.20774	0.02488	0.45549	0.03746	0.19816	0.00848
																											62.7248	0.63179	0.04563	0.70583	0.08248	0.18705	0.03105	0.58442	0.11378	32.5333	0.20878	0.02251	62.7248	1.33764	0.05045	0.02897	0.01155	0.21131	0.02521	0.45679	0.03735	0.19971	0.00806
																											63.2388	0.63013	0.05282	0.72102	0.0834	0.19002	0.03116	0.59076	0.11524	32.8	0.20998	0.02187	63.2388	1.3534	0.05247	0.02939	0.01105	0.21343	0.02528	0.45847	0.03718	0.20053	0.00773
																											63.7529	0.63154	0.04832	0.72462	0.08257	0.19289	0.03133	0.59317	0.1146	33.0667	0.21093	0.02278	63.7529	1.36988	0.04675	0.02906	0.01132	0.21659	0.02543	0.4614	0.03855	0.20176	0.00815
																											64.267	0.63642	0.04652	0.74229	0.09252	0.19521	0.03217	0.59818	0.11575	33.3333	0.21205	0.02245	64.267	1.39354	0.04677	0.02931	0.0113	0.21923	0.02544	0.46184	0.03833	0.20243	0.00811
																											64.781	0.6359	0.05079	0.75017	0.08677	0.19814	0.03256	0.60221	0.11661	33.6	0.21269	0.02285	64.781	1.41331	0.04259	0.02931	0.01148	0.22225	0.02586	0.46527	0.03919	0.20383	0.00869
																											65.2951	0.64003	0.05185	0.76042	0.08694	0.20075	0.0322	0.60593	0.11532	33.8667	0.21409	0.02336	65.2951	1.43083	0.03753	0.02962	0.01149	0.22505	0.02605	0.46744	0.03825	0.2045	0.00912
																											65.8092	0.63931	0.04666	0.77043	0.09225	0.20348	0.03293	0.60973	0.11664	34.1333	0.21536	0.02326	65.8092	1.44426	0.03871	0.02965	0.01101	0.22815	0.02626	0.46907	0.03978	0.20543	0.00873
																											66.3232	0.63921	0.05416	0.77771	0.08996	0.20616	0.03305	0.61519	0.11824	34.4	0.21604	0.02356	66.3232	1.46329	0.02792	0.02961	0.01151	0.23074	0.0268	0.46915	0.04114	0.20696	0.00852
																											66.8373	0.64279	0.05028	0.79724	0.09437	0.2091	0.03278	0.61874	0.1185	34.6667	0.21684	0.0236	66.8373	1.48392	0.02453	0.02957	0.01149	0.23381	0.02695	0.47204	0.04003	0.20782	0.00829
																											67.3514	0.64228	0.05138	0.80844	0.09755	0.21219	0.03345	0.62257	0.11919	34.9333	0.21864	0.02378	67.3514	1.504	0.02043	0.02989	0.01179	0.23615	0.02704	0.47276	0.04023	0.20806	0.00925
																											67.8654	0.64612	0.04938	0.81488	0.09327	0.21534	0.0338	0.62667	0.1183	35.2	0.21955	0.02412	67.8654	1.52265	0.02852	0.02975	0.01131	0.23922	0.02669	0.47411	0.04151	0.20926	0.00978
																											68.3795	0.6508	0.04835	0.8313	0.10093	0.21817	0.03395	0.62932	0.1191	35.4667	0.22035	0.02477	68.3795	1.52858	0.0228	0.02951	0.01125	0.24245	0.0267	0.4758	0.04136	0.21063	0.00921
																											68.8936	0.64929	0.05193	0.83866	0.0977	0.22051	0.03443	0.63537	0.12001	35.7333	0.22135	0.02432	68.8936	1.55651	0.02449	0.03003	0.01168	0.2448	0.02729	0.47598	0.04246	0.21143	0.00906
																											69.4077	0.65274	0.0505	0.84688	0.09341	0.22433	0.03518	0.63737	0.12095	36	0.22251	0.02502	69.4077	1.57325	0.01988	0.03017	0.01182	0.24811	0.02775	0.47789	0.04288	0.21264	0.00907
																											69.9236	0.65151	0.05124	0.85559	0.09374	0.22634	0.03533	0.64185	0.12237	36.2667	0.2233	0.02524	69.9236	1.58548	0.01878	0.03005	0.01139	0.25126	0.02759	0.47991	0.04276	0.21338	0.00942
																																--	--	--	--	36.5333	0.22462	0.0256				--	--	--	--	--	--	--	--
																																--	--	--	--	36.8	0.2255	0.02544				--	--	--	--	--	--	--	--
																																--	--	--	--	37.0667	0.22674	0.0257				--	--	--	--	--	--	--	--
																																--	--	--	--	37.3333	0.22721	0.02629				--	--	--	--	--	--	--	--
																																--	--	--	--	37.6	0.22885	0.02664				--	--	--	--	--	--	--	--
																																--	--	--	--	37.8667	0.23025	0.02644				--	--	--	--	--	--
																																--	--	--	--	38.1333	0.23148	0.02649				--	--	--	--	--	--
																																--	--	--	--	38.4	0.23232	0.02688				--	--	--	--	--	--
																																--	--	--	--	38.6667	0.2336	0.02815				--	--	--	--	--	--
																																--	--	--	--	38.9333	0.23468	0.02806				--	--	--	--	--	--
																																				39.2	0.23591	0.02834
																																				39.4667	0.23759	0.02856
																																				39.7333	0.23819	0.02896
																																				40	0.23927	0.02887
																																				40.2667	0.24054	0.02953
																																				40.5333	0.2417	0.02924
																																				40.8	0.24294	0.02992
																																				41.0667	0.24397	0.03055
																																				41.3333	0.24513	0.02985
																																				41.6	0.24497	0.03028
																																				41.8667	0.24725	0.03103
																																				42.1333	0.24888	0.03126
																																				42.4	0.24988	0.03125
																																				42.6667	0.25116	0.0325
																																				42.9333	0.25279	0.03229
																																				43.2	0.25447	0.03268
																																				43.4667	0.25379	0.03133
																																				43.7333	0.25658	0.03338
																																				44	0.25786	0.03362
																																				44.2667	0.25914	0.03359
																																				44.5333	0.26053	0.03471
																																				44.8	0.26125	0.03515
																																				45.0667	0.26293	0.03539
																																				45.3333	0.26425	0.03577
																																				45.6	0.26536	0.03622
																																				45.8667	0.26688	0.03662
																																				46.1333	0.26708	0.03636
																																				46.4	0.26935	0.03676
																																				46.6667	0.27059	0.03776
																																				46.9333	0.27219	0.03816
																																				47.2	0.27338	0.03811
																																				47.4667	0.27474	0.03845
																																				47.7333	0.2761	0.03932
																																				48	0.27682	0.03922
																																				48.2667	0.27813	0.03982
																																				48.5333	0.28033	0.03991
																																				48.8	0.28113	0.0401
																																				49.0667	0.28256	0.04048
																																				49.3333	0.28332	0.04076
																																				49.6	0.28536	0.04144
																																				49.8667	0.28651	0.04137
																																				50.1333	0.28843	0.04217
																																				50.4	0.28943	0.04285
																																				50.6667	0.2909	0.04303
																																				50.9333	0.29302	0.04359
																																				51.2	0.29417	0.04323
																																				51.4667	0.29597	0.04486
																																				51.7333	0.29725	0.04476
																																				52	0.29796	0.04496
																																				52.2667	0.30024	0.04548
																																				52.5333	0.3014	0.04617
																																				52.8	0.30363	0.04663
																																				53.0667	0.30455	0.04685
																																				53.3333	0.30666	0.0472
																																				53.6	0.30718	0.04819
																																				53.8667	0.30926	0.0476
																																				54.1333	0.31077	0.04898
																																				54.4	0.31249	0.0487
																																				54.6667	0.31449	0.0496
																																				54.9333	0.31668	0.05038
																																				55.2	0.31692	0.05065
																																				55.4667	0.31911	0.05141
																																				55.7333	0.32051	0.05175
																																				56	0.32302	0.05225
																																				56.2667	0.3239	0.05259
																																				56.5333	0.32618	0.05377
																																				56.8	0.32765	0.05399
																																				57.0667	0.32917	0.05494
																																				57.3333	0.3316	0.05505
																																				57.6	0.33256	0.05618
																																				57.8667	0.3354	0.0565
																																				58.1333	0.33711	0.05753
																																				58.4	0.33855	0.05755
																																				58.6667	0.3405	0.05835
																																				58.9333	0.34166	0.05888
																																				59.2	0.34425	0.05966
																																				59.4667	0.34585	0.06034
																																				59.7333	0.34848	0.06177
																																				60	0.34912	0.06179
																																				60.2667	0.35108	0.0629
																																				60.5333	0.35299	0.06349
																																				60.8	0.35567	0.06475
																																				61.0667	0.35658	0.06512
																																				61.3333	0.35866	0.06601
																																				61.6	0.36113	0.06702
																																				61.8667	0.36285	0.06749
																																				62.1333	0.36445	0.06836
																																				62.4	0.36724	0.06876
																																				62.6667	0.36923	0.07034
																																				62.9333	0.37135	0.07118
																																				63.2	0.37354	0.07219
																																				63.4667	0.3753	0.07234
																																				63.7333	0.37706	0.07338
																																				64	0.37913	0.07426
																																				64.2667	0.38125	0.07443
																																				64.5333	0.38304	0.0754
																																				64.8	0.38492	0.07651
																																				65.0667	0.38663	0.07651
																																				65.3333	0.38891	0.07746
																																				65.6	0.39082	0.07804
																																				65.8667	0.39262	0.07873
																																				66.1333	0.39425	0.07906
																																				66.4	0.39657	0.08012
																																				66.6667	0.39868	0.08119
																																				66.9333	0.40016	0.08099
																																				67.2	0.40223	0.08168
																																				67.4667	0.40455	0.08164
																																				67.7333	0.40662	0.08274
																																				68	0.40826	0.08313
																																				68.2667	0.4101	0.08417
																																				68.5333	0.41217	0.08421
																																				68.8	0.41385	0.08489
																																				69.0667	0.41604	0.08535
																																				69.3333	0.41776	0.08596
																																				69.6	0.41971	0.08606
																																				69.8667	0.42215	0.08625
																																				--	--	--
																																				--	--	--
																																				--	--	--
																																				--	--	--
																																				--	--	--
																																				--	--	--
																																				--	--	--
																																				--	--	--
																																				--	--	--
																																				--	--	--
																																				--	--	--
																																				--	--	--
																																				--	--	--
																																				--	--	--
																																				--	--	--
																																				--	--	--
																																				--	--	--
																																				--	--	--
																																				--	--	--
[truncated: 6 more columns]

## Sheet: insulin43°C-Fig.1C, S1C,D
insulin 43°C																										Figure S1D	time [min]	WT	S.D.	T42E	S.D.	S47E	S.D.	T48E	S.D.	S47E/T48E	S.D.	S90E	S.D.	S144E	S.D.	T163E	S.D.	S207E	S.D.	S208E	S.D.	S211E	S.D.
Figure 1C																											0.000833333	-0.000685227	0.00107	8.40112e-05	0.000944531	2.08178e-05	0.00117	0.000749075	0.000845439	-0.000445267	0.000763965	0.000139489	0.000883809	0.000642279	0.000612045	0.000154972	0.000350899	-0.000196428	0.00182	0.00042757	0.000638259	0.000239549	0.000523419
Insulin alone	Hsp26 WT	T42E	S47E	T48E	S47E/T48E	S90E	S144E	T163E	S207E	S208E	S211E	S208E/S211E															0.51004	0.0007085	0.000705447	0.000153102	0.000307431	8.54492e-05	0.000525868	0.00059478	0.000525741	0.000434892	0.000160929	0.000397064	0.000853478	-4.68524e-05	0.000978307	-0.000194728	0.000593937	0.000704424	0.00115	-0.00129	0.00148	8.29122e-05	0.000449238
0.95787	0.0567399	0.101517	0.01757	0.0224586	0.0431566	0.0310677	0.105888	0.0551252	0.0400199	0.0247239	0.0215156	0.015609															1.02376	0.000693569	0.00172	0.000420005	0.000906383	-0.000173371	0.000661248	-3.83368e-05	0.000790097	0.000764064	0.000462791	-0.000287747	0.00104	0.000232683	0.00046942	-0.00018219	0.0015	-0.000318678	0.00115	5.86548e-05	0.000411021	-0.000106887	0.000419301
1.00853	0.0510272	0.109566	0.019565	0.0252328	0.0450385	0.0259795	0.065684	0.0499608	0.0443209	0.026545	0.0241861	0.0194356															1.53782	-0.000247719	0.000325813	-0.000339425	0.0016	0.000240457	0.000211856	-0.000540306	0.00173	-8.37936e-05	0.000745058	0.000162615	0.000798862	-0.000804929	0.00123	0.000524047	0.000613612	0.000394863	0.0004397	0.000221742	0.00036473	0.000433384	0.000969292
1.0336	0.0519198	0.0846375	0.0200184	0.0122304	0.0501173	0.023745	0.185225	0.0467113	0.0475179	0.0300091	0.0204742	0.00711927															2.0519	-0.000272853	0.000918913	0.000602369	0.00155	0.00017179	0.00121	-0.000132528	0.00141	0.000898467	0.00122	0.000980971	0.00051834	0.00064707	0.00121	-0.00015104	0.001	0.00138	0.00115	0.00123	0.000750422	0.000111882	0.00128
	0.0398399	0.0649587	0.0170712	0.0103971	0.0535461	0.0281332	0.252734	0.0500769		0.0227246	0.0158721																2.56595	0.000670179	0.00351	0.02113	0.01295	0.00213	0.0032	0.0017	0.00618	0.00961	0.00241	0.00356	0.00166	0.01409	0.00934	0.00399	0.00307	0.01014	0.000266722	0.006	0.00485	0.00265	0.0056
																											3.08035	0.00655	0.00381	0.07198	0.00895	0.00531	0.00163	0.00285	0.0041	0.01419	0.00194	0.00578	0.00167	0.02117	0.00832	0.00881	0.0029	0.01602	0.0021	0.0119	0.00358	0.00685	0.00665
Figure S1C																											3.59409	0.00585	0.00435	0.07485	0.01299	0.00411	0.00302	0.00332	0.00248	0.01911	0.00421	0.00782	0.00297	0.02515	0.01062	0.01609	0.00112	0.02332	0.00368	0.01444	0.00216	0.01011	0.00422
c (Hsp26) [µM]	WT	S.D.	T42E	S.D.	S47E	S.D.	T48E	S.D.	S47E/T48E	S.D.	S90E	S.D.	S144E	S.D.	T163E	S.D.	S207E	S.D.	S208E	S.D.	S211E	S.D.	S208E/S211E	S.D.			4.10996	0.00602	0.00407	0.08134	0.01359	0.00735	0.00301	0.00225	0.00328	0.02153	0.00532	0.00752	0.0022	0.02893	0.01037	0.01694	0.00135	0.02332	0.00231	0.0151	0.00201	0.0103	0.00427
0	1.00826	0.17271	0.99832	0.06813	0.99553	0.0438	0.99452	0.07163	0.97857	0.05051	0.99863	0.05845	0.98596	0.10235	1	0.02876	1	0.02863	1	0.12192	1	0.03858	1	0.10437			4.62402	0.00693	0.00259	0.08289	0.01558	0.00605	0.002	0.00459	0.00422	0.0227	0.00462	0.0077	0.00285	0.0287	0.00102	0.01724	0.00221	0.02462	0.00255	0.0159	0.00226	0.01095	0.00366
0.5	0.3734	0.16432	0.60051	0.10591	0.20802	0.02676	0.10042	0.04755	0.21161	0.06937	0.07659	0.00709	0.57062	0.05534	0.35252	0.09723	0.30869	0.04267	0.23222	0.15867	0.16766	0.04186	0.11032	0.06162			5.1381	0.0093	0.00149	0.08484	0.01375	0.00845	0.00135	0.00413	0.00348	0.02293	0.00351	0.00961	0.00285	0.029	0.00257	0.01811	0.00152	0.02417	0.00319	0.01598	0.00156	0.01197	0.00439
1	0.29627	0.20666	0.12561	0.01533	0.0388	0.01672	0.04148	0.00658	0.09303	0.04092	0.07859	0.03872	0.41866	0.06748	0.14486	0.04053	0.08334	0.03169	0.04964	0.02184	0.05279	0.0029	0.02335	0.00419			5.65215	0.00952	0.00296	0.08477	0.01462	0.00829	0.00317	0.00438	0.00421	0.02347	0.00294	0.01015	0.00325	0.03046	0.00191	0.01844	0.00176	0.02493	0.00299	0.01638	0.00232	0.01239	0.00516
2	0.05029	0.00721	0.09001	0.01972	0.01848	0.00145	0.01748	0.00732	0.04693	0.00463	0.0272	0.00311	0.15024	0.08215	0.05047	0.00347	0.04395	0.00376	0.026	0.00309	0.02051	0.00346	0.01406	0.0063			6.16621	0.01157	0.0038	0.08558	0.01473	0.00817	0.000894891	0.00514	0.00347	0.02479	0.00329	0.01032	0.00339	0.0311	0.00262	0.01903	0.00226	0.02748	0.0051	0.01686	0.00182	0.01211	0.00404
raw data																											6.68061	0.0124	0.0043	0.08536	0.01478	0.00814	0.00116	0.00569	0.00493	0.02594	0.00311	0.00934	0.00163	0.03152	0.00403	0.01951	0.00131	0.02697	0.0025	0.01667	0.00136	0.01263	0.00447
WT																											7.19434	0.01346	0.00431	0.08608	0.01477	0.00936	0.000298446	0.00524	0.00562	0.02653	0.00476	0.01113	0.00304	0.03391	0.00274	0.02041	0.000671447	0.02644	0.00294	0.01694	0.00215	0.0127	0.00407
Hsp26 0uM 1	Hsp26 0uM 2	Hsp26 0uM 3	Hsp26 0uM 4	Hsp26 0.5uM 1	Hsp26 0.5uM 2	Hsp26 0.5uM 3	Hsp26 1uM 1	Hsp26 1uM 2	Hsp26 1uM 3	Hsp26 2uM 1	Hsp26 2uM 2	Hsp26 2uM 3	Hsp26 2uM 4														7.7084	0.01473	0.00504	0.08573	0.01544	0.01142	0.00132	0.00609	0.0023	0.02783	0.00492	0.01026	0.00295	0.03623	0.00148	0.02141	0.000942113	0.02778	0.00263	0.01778	0.00228	0.01331	0.00409
0.25887	0.34304	0.39827	0.3442	0.08813	0.09781	0.18747	0.05635	0.17824	0.06168	0.01907	0.01715	0.01745	0.01339														8.22428	0.01524	0.00503	0.08608	0.01505	0.01154	0.00102	0.00661	0.00392	0.02884	0.00427	0.01196	0.00281	0.03707	0.00128	0.02124	0.00175	0.02789	0.00267	0.01773	0.00299	0.01434	0.00492
T42E																											8.73835	0.01751	0.00387	0.08624	0.01644	0.0109	0.00141	0.00664	0.00529	0.02939	0.00395	0.01253	0.00351	0.03824	0.00241	0.02147	0.000808762	0.02878	0.00356	0.01716	0.00235	0.01403	0.00404
Hsp26 T42E 0uM 1	Hsp26 T42E 0uM 2	Hsp26 T42E 0uM 3	Hsp26 T42E 0.5uM 1	Hsp26 T42E 0.5uM 2	Hsp26 T42E 0.5uM 3	Hsp26 T42E 1uM 1	Hsp26 T42E 1uM 2	Hsp26 T42E 1uM 3	Hsp26 T42E 2uM 1	Hsp26 T42E 2uM 2	Hsp26 T42E 2uM 3	Hsp26 T42E 2uM 4															9.25241	0.01859	0.00411	0.0872	0.01555	0.01155	0.00205	0.00683	0.00379	0.03163	0.00408	0.01321	0.00365	0.03997	0.00226	0.02247	0.00268	0.03056	0.00297	0.0173	0.00204	0.01409	0.00448
0.3811	0.34271	0.39059	0.2078	0.19426	0.26827	0.05118	0.04031	0.04873	0.03771	0.0407	0.03144	0.02413															9.76646	0.01751	0.00481	0.08638	0.01638	0.01164	0.00196	0.00713	0.00454	0.03226	0.00536	0.01352	0.00273	0.04111	0.00181	0.02326	0.000847065	0.0315	0.00306	0.01893	0.00217	0.01361	0.00362
S47E																											10.2805	0.0194	0.00507	0.08688	0.01601	0.01102	0.000719078	0.00697	0.00405	0.03147	0.00568	0.01386	0.00303	0.04321	0.003	0.02388	0.00196	0.03118	0.00312	0.01984	0.00262	0.01427	0.00468
Hsp26 S47E 0uM 1	Hsp26 S47E 0uM 2	Hsp26 S47E 0uM 3	Hsp26 S47E 0.5uM 1	Hsp26 S47E 0.5uM 2	Hsp26 S47E 0.5uM 3	Hsp26 S47E 1uM 1	Hsp26 S47E 1uM 2	Hsp26 S47E 1uM 3	Hsp26 S47E 2uM 1	Hsp26 S47E 2uM 2	Hsp26 S47E 2uM 3	Hsp26 S47E 2uM 4															10.7946	0.01886	0.00597	0.08767	0.01681	0.01264	0.000746752	0.00745	0.00515	0.03306	0.00474	0.01415	0.00434	0.04544	0.00423	0.02478	0.00307	0.03119	0.00157	0.01963	0.00232	0.01399	0.00371
0.42309	0.43854	0.46165	0.09923	0.07848	0.09879	0.01908	0.02347	0.00902	0.00775	0.00863	0.00883	0.00753															11.3087	0.02067	0.0056	0.0886	0.01634	0.0127	0.00121	0.00798	0.00437	0.0331	0.00514	0.01378	0.00284	0.04682	0.00404	0.02493	0.00178	0.03197	0.00362	0.01983	0.00232	0.01385	0.00398
T48E																											11.8231	0.02163	0.0057	0.08804	0.01717	0.01304	0.00093429	0.009	0.00601	0.03325	0.00412	0.01546	0.0034	0.04929	0.00446	0.02555	0.0038	0.03276	0.00382	0.01981	0.00244	0.0153	0.00427
Hsp26 T48E 0uM 1	Hsp26 T48E 0uM 2	Hsp26 T48E 0uM 3	Hsp26 T48E 0uM 4	Hsp26 T48E 0.5uM 1	Hsp26 T48E 0.5uM 2	Hsp26 T48E 0.5uM 3	Hsp26 T48E 0.5uM 4	Hsp26 T48E 1uM 1	Hsp26 T48E 1uM 2	Hsp26 T48E 1uM 3	Hsp26 T48E 1uM 4	Hsp26 T48E 2uM 1	Hsp26 T48E 2uM 2	Hsp26 T48E 2uM 3	Hsp26 T48E 2uM 4												12.3368	0.02126	0.00683	0.0875	0.01613	0.01255	0.00151	0.00913	0.00495	0.03414	0.0053	0.01519	0.00318	0.05075	0.00495	0.02585	0.00289	0.03351	0.00287	0.01957	0.00258	0.01464	0.00372
0.42631	0.45124	0.39298	0.38763	0.06801	0.02181	0.0449	0.03271	0.0192	0.01908	0.01334	0.01754	0.00931	0.01046	0.00507	0.00431												12.8508	0.02267	0.00726	0.08818	0.0161	0.01339	0.00163	0.0099	0.00614	0.03425	0.00374	0.01588	0.00484	0.05209	0.00726	0.02714	0.00342	0.03405	0.00261	0.01961	0.00209	0.01505	0.00424
S47E/T48E																											13.3652	0.02393	0.00698	0.08784	0.01669	0.01271	0.00234	0.00878	0.00448	0.03562	0.00615	0.01408	0.00336	0.0537	0.00916	0.02747	0.00304	0.0336	0.0041	0.02062	0.0021	0.01587	0.00369
Hsp26 S47ET48E 0uM 1	Hsp26 S47ET48E 0uM 2	Hsp26 S47ET48E 0uM 3	Hsp26 S47ET48E 0.5uM 1	Hsp26 S47ET48E 0.5uM 2	Hsp26 S47ET48E 0.5uM 3	Hsp26 S47ET48E 1uM 1	Hsp26 S47ET48E 1uM 2	Hsp26 S47ET48E 1uM 3	Hsp26 S47ET48E 1uM 4	Hsp26 S47ET48E 2uM 1	Hsp26 S47ET48E 2uM 2	Hsp26 S47ET48E 2uM 3	Hsp26 S47ET48E 2uM 4														13.879	0.0242	0.00764	0.08819	0.01601	0.01354	0.0024	0.00911	0.00439	0.03585	0.0058	0.01542	0.00412	0.05666	0.00912	0.02736	0.00224	0.0351	0.00237	0.02001	0.00252	0.01593	0.0051
0.36499	0.4021	0.39658	0.11535	0.06453	0.07175	0.05628	0.03312	0.0173	0.04082	0.01674	0.01747	0.01944	0.02077														14.393	0.02562	0.00687	0.08842	0.01573	0.01392	0.00169	0.00898	0.00459	0.0361	0.00503	0.01641	0.00396	0.05899	0.01155	0.02779	0.00392	0.0343	0.00422	0.02041	0.00314	0.01609	0.00413
S90E																											14.9074	0.02674	0.00844	0.08867	0.01659	0.01218	0.00135	0.01012	0.0046	0.03642	0.0044	0.01584	0.00305	0.06138	0.01183	0.02817	0.00284	0.03564	0.00245	0.02093	0.0032	0.01602	0.00428
Hsp26 S90E 0uM 1	Hsp26 S90E 0uM 2	Hsp26 S90E 0uM 3	Hsp26 S90E 0.5uM 1	Hsp26 S90E 0.5uM 2	Hsp26 S90E 0.5uM 3	Hsp26 S90E 1uM 1	Hsp26 S90E 1uM 2	Hsp26 S90E 1uM 3	Hsp26 S90E 2uM 1	Hsp26 S90E 2uM 2	Hsp26 S90E 2uM 3	Hsp26 S90E 2uM 4															15.4212	0.02749	0.00731	0.08792	0.01665	0.014	0.00153	0.01077	0.00496	0.03612	0.0043	0.01617	0.0041	0.06382	0.01469	0.02781	0.00226	0.03586	0.00264	0.02157	0.00302	0.01633	0.00358
0.38938	0.3777	0.34726	0.02984	0.02545	0.03018	0.01857	0.04562	0.02351	0.01154	0.00965	0.00882	0.01045															15.9352	0.02786	0.00723	0.0875	0.01647	0.01451	0.00175	0.01089	0.00614	0.03746	0.00397	0.0174	0.0039	0.06538	0.01649	0.02899	0.00145	0.03526	0.00335	0.02136	0.00237	0.01569	0.00358
S144E																											16.4496	0.02917	0.00807	0.08756	0.01657	0.01444	0.00192	0.01182	0.00611	0.03836	0.00332	0.01785	0.00322	0.06873	0.01732	0.0292	0.00198	0.03651	0.00248	0.02114	0.00261	0.01677	0.0047
Hsp26 S144E 0uM 1	Hsp26 S144E 0uM 2	Hsp26 S144E 0uM 3	Hsp26 S144E 0.5uM 1	Hsp26 S144E 0.5uM 2	Hsp26 S144E 0.5uM 3	Hsp26 S144E 0.5uM 4	Hsp26 S144E 1uM 1	Hsp26 S144E 1uM 2	Hsp26 S144E 1uM 3	Hsp26 S144E 1uM 4	Hsp26 S144E 2uM 1	Hsp26 S144E 2uM 2	Hsp26 S144E 2uM 3	Hsp26 S144E 2uM 4													16.9633	0.02938	0.00855	0.08897	0.0163	0.01503	0.00123	0.01121	0.00635	0.03862	0.0041	0.01775	0.00402	0.06966	0.01832	0.02995	0.00201	0.03559	0.00367	0.02194	0.00229	0.01668	0.00407
0.36275	0.42604	0.44393	0.21507	0.25999	0.22096	0.2552	0.18508	0.14934	0.15416	0.20934	0.04351	0.02699	0.07611	0.10385													17.4774	0.03207	0.00677	0.08949	0.01625	0.01421	0.00224	0.01131	0.00393	0.03921	0.00386	0.0179	0.00456	0.07322	0.02046	0.0312	0.0025	0.03696	0.00299	0.02135	0.00274	0.0174	0.00408
T163E																											17.9915	0.03174	0.00822	0.08817	0.01679	0.01489	0.00238	0.01102	0.00586	0.0394	0.00422	0.01832	0.00481	0.07547	0.02366	0.03106	0.00202	0.03731	0.00302	0.02175	0.00256	0.01715	0.00364
Hsp26 T163E 0uM 1	Hsp26 T163E 0uM 2	Hsp26 T163E 0uM 3	Hsp26 T163E 0uM 4	Hsp26 T163E 0.5uM 1	Hsp26 T163E 0.5uM 2	Hsp26 T163E 0.5uM 3	Hsp26 T163E 1uM 1	Hsp26 T163E 1uM 2	Hsp26 T163E 1uM 3	Hsp26 T163E 2uM 1	Hsp26 T163E 2uM 2	Hsp26 T163E 2uM 3	Hsp26 T163E 2uM 4														18.5074	0.03202	0.00801	0.08853	0.0158	0.01516	0.0023	0.01158	0.00469	0.03968	0.00417	0.01886	0.00438	0.07806	0.02324	0.03154	0.00354	0.03689	0.00324	0.02201	0.00248	0.01675	0.00491
0.5132	0.51622	0.50145	0.53715	0.17763	0.13446	0.23468	0.09774	0.05657	0.07037	0.0285	0.02583	0.02415	0.02589														19.0214	0.03303	0.00799	0.08858	0.01558	0.01541	0.0021	0.01116	0.00521	0.04023	0.00414	0.01934	0.00536	0.08002	0.02623	0.03176	0.00259	0.0381	0.00259	0.02167	0.00277	0.01717	0.00454
S207E																											19.5355	0.03297	0.00809	0.08811	0.01714	0.01446	0.00156	0.01167	0.00706	0.04018	0.00399	0.0196	0.00491	0.08321	0.0273	0.03254	0.003	0.03725	0.0027	0.02204	0.00268	0.01758	0.00467
Hsp26 S207E 0uM 1	Hsp26 S207E 0uM 2	Hsp26 S207E 0uM 3	Hsp26 S207E 0.5uM 1	Hsp26 S207E 0.5uM 2	Hsp26 S207E 0.5uM 3	Hsp26 S207E 1uM 1	Hsp26 S207E 1uM 2	Hsp26 S207E 1uM 3	Hsp26 S207E 1uM 4	Hsp26 S207E 2uM 1	Hsp26 S207E 2uM 2	Hsp26 S207E 2uM 3															20.0498	0.03534	0.00812	0.08792	0.01621	0.01611	0.00183	0.01174	0.00706	0.04078	0.0039	0.01859	0.00409	0.08626	0.03095	0.03254	0.00206	0.03837	0.00268	0.02271	0.00266	0.01672	0.00348
0.4222	0.4471	0.43505	0.14309	0.11289	0.14666	0.056	0.03471	0.02938	0.02486	0.0174	0.01927	0.02066															20.5636	0.03412	0.00937	0.08838	0.01601	0.01615	0.00154	0.01168	0.00647	0.04077	0.00365	0.0203	0.00317	0.08871	0.03352	0.03263	0.00343	0.03801	0.00265	0.0227	0.00219	0.01779	0.00375
S208E																											21.0776	0.0358	0.00823	0.09024	0.01592	0.01636	0.00158	0.01208	0.00671	0.04148	0.00336	0.02	0.00402	0.09047	0.03467	0.0336	0.00267	0.03921	0.00231	0.02221	0.00252	0.01769	0.00422
Hsp26 S208E 0uM 1	Hsp26 S208E 0uM 2	Hsp26 S208E 0uM 3	Hsp26 S208E 0uM 4	Hsp26 S208E 0.5uM 1	Hsp26 S208E 0.5uM 2	Hsp26 S208E 0.5uM 3	Hsp26 S208E 0.5uM 4	Hsp26 S208E 1uM 1	Hsp26 S208E 1uM 2	Hsp26 S208E 1uM 3	Hsp26 S208E 1uM 4	Hsp26 S208E 2uM 1	Hsp26 S208E 2uM 2	Hsp26 S208E 2uM 3	Hsp26 S208E 2uM 4												21.5917	0.03605	0.00806	0.08862	0.01588	0.01597	0.00143	0.01238	0.00623	0.04172	0.00515	0.01909	0.00407	0.09347	0.03723	0.03341	0.0023	0.03969	0.00253	0.02244	0.00239	0.01793	0.00372
0.58559	0.49631	0.43567	0.50315	0.17522	0.1962	0.03579	0.06205	0.04018	0.0262	0.01551	0.01843	0.01249	0.01341	0.01516	0.01148												22.1058	0.03588	0.00894	0.08882	0.01505	0.01655	0.00177	0.01267	0.00623	0.04136	0.00412	0.02054	0.00364	0.09598	0.03829	0.03527	0.00314	0.03999	0.00315	0.02326	0.00269	0.018	0.00413
S211E																											22.6198	0.03612	0.00923	0.08919	0.01688	0.01598	0.00186	0.01369	0.00713	0.04237	0.00395	0.02149	0.00393	0.1002	0.04233	0.03517	0.00238	0.0401	0.00204	0.02302	0.0025	0.01708	0.00409
Hsp26 S211E 0uM 1	Hsp26 S211E 0uM 2	Hsp26 S211E 0uM 3	Hsp26 S211E 0.5uM 1	Hsp26 S211E 0.5uM 2	Hsp26 S211E 0.5uM 3	Hsp26 S211E 0.5uM 4	Hsp26 S211E 1uM 1	Hsp26 S211E 1uM 2	Hsp26 S211E 1uM 3	Hsp26 S211E 1uM 4	Hsp26 S211E 2uM 1	Hsp26 S211E 2uM 2	Hsp26 S211E 2uM 3	Hsp26 S211E 2uM 4													23.1339	0.03622	0.00857	0.08912	0.01591	0.01637	0.00202	0.01316	0.00579	0.04225	0.00368	0.02075	0.00292	0.10239	0.04181	0.03567	0.00286	0.03888	0.0034	0.02342	0.00246	0.01736	0.00392
0.5703	0.60046	0.61539	0.13602	0.07894	0.09204	0.0923	0.03385	0.0309	0.02977	0.03119	0.01281	0.0144	0.01219	0.00945													23.648	0.03758	0.00923	0.08998	0.01462	0.01583	0.00179	0.01341	0.00621	0.04306	0.00351	0.02152	0.00401	0.10376	0.04445	0.03563	0.00216	0.03965	0.00207	0.02266	0.00238	0.0176	0.00431
S208E/S211E																											24.162	0.03807	0.0085	0.08979	0.01498	0.01679	0.00148	0.0121	0.00577	0.04268	0.00462	0.02142	0.00414	0.10488	0.04259	0.03659	0.00364	0.03912	0.00182	0.02326	0.00235	0.01765	0.00372
Hsp26 S208ES211E 0uM 1	Hsp26 S208ES211E 0uM 2	Hsp26 S208ES211E 0uM 3	Hsp26 S208ES211E 0uM 4	Hsp26 S208ES211E 0.5uM 1	Hsp26 S208ES211E 0.5uM 2	Hsp26 S208ES211E 0.5uM 3	Hsp26 S208ES211E 0.5uM 4	Hsp26 S208ES211E 1uM 1	Hsp26 S208ES211E 1uM 2	Hsp26 S208ES211E 1uM 3	Hsp26 S208ES211E 1uM 4	Hsp26 S208ES211E 2uM 1	Hsp26 S208ES211E 2uM 2	Hsp26 S208ES211E 2uM 3													24.6761	0.03846	0.00832	0.0917	0.01543	0.01706	0.00139	0.01374	0.00561	0.04294	0.00374	0.02153	0.00358	0.1065	0.04316	0.03612	0.00305	0.0407	0.00253	0.02374	0.00293	0.0182	0.0041
0.51285	0.6298	0.51289	0.59188	0.10476	0.03552	0.03224	0.07541	0.01567	0.0104	0.01437	0.01204	0.00877	0.01092	0.004													25.1902	0.03833	0.0091	0.09202	0.01553	0.01648	0.0019	0.01314	0.00687	0.04337	0.00397	0.02149	0.00358	0.10759	0.04466	0.03747	0.00262	0.03982	0.00262	0.02378	0.0027	0.01816	0.00326
																											25.7042	0.03904	0.00859	0.08974	0.01704	0.01553	0.00155	0.01324	0.00652	0.04378	0.00423	0.02184	0.00439	0.10976	0.04603	0.03847	0.00249	0.04166	0.00269	0.02363	0.0025	0.0184	0.00473
																											26.2183	0.04068	0.00958	0.09156	0.01499	0.01634	0.0022	0.01349	0.00668	0.04304	0.00419	0.0226	0.0042	0.11125	0.04717	0.03779	0.00284	0.04047	0.00231	0.02455	0.0017	0.01823	0.00351
																											26.7324	0.04001	0.00755	0.09214	0.01491	0.01726	0.00137	0.01296	0.00636	0.04417	0.00482	0.02213	0.00469	0.11139	0.04827	0.03928	0.00274	0.04223	0.002	0.02501	0.00167	0.01836	0.00396
																											27.2464	0.04016	0.00844	0.0908	0.01483	0.01612	0.00155	0.01427	0.00663	0.04421	0.00478	0.02244	0.00407	0.1146	0.05104	0.03904	0.00214	0.04334	0.00274	0.02444	0.002	0.01882	0.00361
																											27.7605	0.04063	0.00884	0.09038	0.01549	0.01666	0.00136	0.01344	0.00656	0.04365	0.00453	0.02304	0.00428	0.11611	0.05109	0.03919	0.00339	0.04295	0.00251	0.0242	0.00298	0.01806	0.00357
																											28.2745	0.04106	0.00729	0.09132	0.01493	0.01553	0.00151	0.01027	0.01374	0.04477	0.00482	0.02332	0.00313	0.11824	0.05329	0.0411	0.00284	0.04326	0.00356	0.0241	0.00302	0.01852	0.00327
																											28.7904	0.04258	0.00762	0.09068	0.01556	0.01618	0.00149	0.01422	0.00611	0.04506	0.00396	0.02372	0.00332	0.11985	0.05524	0.04135	0.00243	0.04252	0.00171	0.02477	0.00189	0.01935	0.00329
																											29.3045	0.04149	0.00734	0.09071	0.01595	0.01613	0.00119	0.01415	0.00668	0.04437	0.00477	0.02394	0.00337	0.12277	0.05712	0.04222	0.00301	0.04281	0.00216	0.02512	0.0033	0.01963	0.00374
																											29.8185	0.04327	0.00813	0.09124	0.01413	0.01659	0.000784902	0.01538	0.00726	0.04546	0.00438	0.02429	0.00397	0.12505	0.05838	0.04294	0.00387	0.04118	0.0036	0.02534	0.00273	0.01975	0.00449
																											30.3326	0.04371	0.00814	0.09285	0.01583	0.01666	0.00219	0.01552	0.00626	0.0455	0.00536	0.0241	0.00507	0.12767	0.05985	0.0439	0.00273	0.04329	0.00154	0.02467	0.0023	0.01959	0.00464
																											30.847	0.04508	0.00855	0.09218	0.01607	0.01612	0.00211	0.01623	0.00622	0.04541	0.00623	0.02394	0.00291	0.12891	0.0622	0.04318	0.00143	0.04382	0.00148	0.02577	0.00263	0.01931	0.00422
																											31.3607	0.04534	0.00844	0.09143	0.01621	0.01636	0.00244	0.01523	0.00675	0.0452	0.00509	0.0245	0.00269	0.13116	0.06278	0.0443	0.00288	0.04514	0.00262	0.02541	0.00322	0.0203	0.00421
																											31.8748	0.04472	0.00734	0.09109	0.01662	0.01665	0.00243	0.01584	0.00705	0.04489	0.00481	0.02445	0.00293	0.1329	0.06517	0.04509	0.003	0.04451	0.003	0.02561	0.00272	0.0209	0.00417
																											32.3888	0.04634	0.00784	0.09067	0.01785	0.01722	0.00126	0.01541	0.00601	0.04511	0.00607	0.02398	0.00377	0.13559	0.06712	0.04595	0.00265	0.04323	0.00232	0.02572	0.00234	0.02051	0.00382
																											32.9029	0.04627	0.0084	0.08979	0.01625	0.01571	0.00134	0.016	0.00713	0.04537	0.00558	0.02475	0.00406	0.13855	0.067	0.04634	0.0034	0.0449	0.00212	0.0253	0.00234	0.02029	0.00391
																											33.417	0.04786	0.00799	0.09026	0.01666	0.01629	0.00141	0.01695	0.00698	0.04607	0.00517	0.02566	0.0049	0.1398	0.07136	0.04715	0.00315	0.04363	0.00304	0.02587	0.00259	0.01985	0.00446
																											33.931	0.04741	0.00766	0.0901	0.01755	0.01674	0.00128	0.01698	0.00681	0.0454	0.00542	0.02519	0.00352	0.14066	0.07337	0.04734	0.00234	0.04455	0.00349	0.02634	0.00348	0.02068	0.00367
																											34.4451	0.04907	0.00776	0.09036	0.01778	0.01662	0.000866887	0.01761	0.00749	0.04636	0.00503	0.02548	0.00347	0.14377	0.07489	0.04785	0.00243	0.04436	0.00233	0.02591	0.00273	0.02087	0.00361
																											34.9591	0.04871	0.00653	0.09087	0.01897	0.01743	0.00179	0.01582	0.00603	0.04619	0.00387	0.02534	0.0037	0.14685	0.07614	0.0487	0.00327	0.04421	0.00304	0.02608	0.00198	0.02053	0.0038
																											35.4732	0.05014	0.00718	0.09008	0.0193	0.01676	0.00129	0.01654	0.00622	0.04584	0.00505	0.02622	0.00414	0.14882	0.07926	0.04959	0.00271	0.04444	0.00393	0.02573	0.00259	0.02092	0.00407
																											35.9873	0.05029	0.00721	0.09001	0.01972	0.01848	0.00145	0.01748	0.00732	0.04693	0.00463	0.0272	0.00311	0.15024	0.08215	0.05047	0.00347	0.04395	0.00376	0.026	0.00309	0.02051	0.00346
																											--	--	--	--	--	--	--	--	--	--	--	--	--	--	--	--	--	--	--	--	--	--	--
																											--	--	--	--	--	--	--	--	--	--	--	--	--	--	--	--	--	--	--	--	--	--	--
																											--	--	--	--	--	--	--	--	--	--	--	--	--	--	--	--	--	--	--	--	--	--	--
																											--	--	--	--	--	--	--	--	--	--	--	--	--	--	--	--	--	--	--	--	--	--	--
																											--	--	--	--	--	--	--	--	--	--	--	--	--	--	--	--	--	--	--	--	--	--	--
																											--	--	--	--	--	--	--	--	--	--	--	--	--	--	--	--	--	--	--	--	--	--	--
																											--	--	--	--	--	--	--	--	--	--	--	--	--	--	--	--	--	--	--	--	--	--	--
																											--	--	--	--	--	--	--	--	--	--	--	--	--	--	--	--	--	--	--	--	--	--	--
																											--	--	--	--	--	--	--	--	--	--	--	--	--	--	--	--	--	--	--	--	--	--	--
																											--	--	--	--	--	--	--	--	--	--	--	--	--	--	--	--	--	--	--	--	--	--	--
																											--	--	--	--	--	--	--	--	--	--	--	--	--	--	--	--	--	--	--	--	--	--	--
																											--	--	--	--	--	--	--	--	--	--	--	--	--	--	--	--	--	--	--	--	--	--	--
																											--	--	--	--	--	--	--	--	--	--	--	--	--	--	--	--	--	--	--	--	--	--	--
																											--	--	--	--	--	--	--	--	--	--	--	--	--	--	--	--	--	--	--	--	--	--	--
																											--	--	--	--	--	--	--	--	--	--	--	--	--	--	--	--	--	--	--	--	--	--	--
																											--	--	--	--	--	--	--	--	--	--	--	--	--	--	--	--	--	--	--	--	--	--	--
																											--	--	--	--	--	--	--	--	--	--	--	--	--	--	--	--	--	--	--	--	--	--	--
																											--	--	--	--	--	--	--	--	--	--	--	--	--	--	--	--	--	--	--	--	--	--	--
																											--	--	--	--	--	--	--	--	--	--	--	--	--	--	--	--	--	--	--	--	--	--	--
																											--	--	--	--	--	--	--	--	--	--	--	--	--	--	--	--	--	--	--	--	--	--	--
																											--	--	--	--	--	--	--	--	--	--	--	--	--	--	--	--	--	--	--	--	--	--	--
																											--	--	--	--	--	--	--	--	--	--	--	--	--	--	--	--	--	--	--	--	--	--	--
																											--	--	--	--	--	--	--	--	--	--	--	--	--	--	--	--	--	--	--	--	--	--	--
																											--	--	--	--	--	--	--	--	--	--	--	--	--	--	--	--	--	--	--	--	--	--	--
																											--	--	--	--	--	--	--	--	--	--	--	--	--	--	--	--	--	--	--	--	--	--	--
																											--	--	--	--	--	--	--	--	--	--	--	--	--	--	--	--	--	--	--	--	--	--	--
																											--	--	--	--	--	--	--	--	--	--	--	--	--	--	--	--	--	--	--	--	--	--	--
																											--	--	--	--	--	--	--	--	--	--	--	--	--	--	--	--	--	--	--	--	--	--	--
																											--	--	--	--	--	--	--	--	--	--	--	--	--	--	--	--	--	--	--	--	--	--	--
																											--	--	--	--	--	--	--	--	--	--	--	--	--	--	--	--	--	--	--	--	--	--	--
																											--	--	--	--	--	--	--	--	--	--	--	--	--	--	--	--	--	--	--	--	--	--	--
																											--	--	--	--	--	--	--	--	--	--	--	--	--	--	--	--	--	--	--	--	--	--	--
																											--	--	--	--	--	--	--	--	--	--	--	--	--	--	--	--	--	--	--	--	--	--	--
																											--	--	--	--	--	--	--	--	--	--	--	--	--	--	--	--	--	--	--	--	--	--	--
																											--	--	--	--	--	--	--	--	--	--	--	--	--	--	--	--	--	--	--	--	--	--	--
																											--	--	--	--	--	--	--	--	--	--	--	--	--	--	--	--	--	--	--	--	--	--	--
																											--	--	--	--	--	--	--	--	--	--	--	--	--	--	--	--	--	--	--	--	--	--	--
																											--	--	--	--	--	--	--	--	--	--	--	--	--	--	--	--	--	--	--	--	--	--	--
																											--	--	--	--	--	--	--	--	--	--	--	--	--	--	--	--	--	--	--	--	--	--	--
																											--	--	--	--	--	--	--	--	--	--	--	--	--	--	--	--	--	--	--	--	--	--	--
																											--	--	--	--	--	--	--	--	--	--	--	--	--	--	--	--	--	--	--	--	--	--	--
																											--	--	--	--	--	--	--	--	--	--	--	--	--	--	--	--	--	--	--	--	--	--	--
																											--	--	--	--	--	--	--	--	--	--	--	--	--	--	--	--	--	--	--	--	--	--	--
																											--	--	--	--	--	--	--	--	--	--	--	--	--	--	--	--	--	--	--	--	--	--	--
																											--	--	--	--	--	--	--	--	--	--	--	--	--	--	--	--	--	--	--	--	--	--	--
																											--	--	--	--	--	--	--	--	--	--	--	--	--	--	--	--	--	--	--	--	--	--	--
																											--	--	--
																											--	--	--
																											--	--	--
																											--	--	--
																											--	--	--
																											--	--	--
																											--	--	--
																											--	--	--
																											--	--	--
																											--	--	--
																											--	--	--
																											--	--	--
																											--	--	--
																											--	--	--
																											--	--	--
																											--	--	--
																											--	--	--
																											--	--	--
																											--	--	--
																											--	--	--
																											--	--	--
																											--	--	--
																											--	--	--
																											--	--	--
																											--	--	--
																											--	--	--
																											--	--	--
																											--	--	--
																											--	--	--
																											--	--	--
[truncated: 4 more columns]

## Sheet: MDH44°C-Fig. S1E
MDH 44°C	S1E
c (Hsp26) [µM]	WT	S.D.	T42E	S.D.	S47E	S.D.	T48E	S.D.	S47E/T48E	S.D.	S90E	S.D.	S144E	S.D.	T163E	S.D.	S207E	S.D.	S208E	S.D.	S211E	S.D.	S208E/S211E	S.D.
0	0.99736	0.11637	0.97928	0.0848	0.99406	0.09822	1	0.09283	0.99717	0.04868	0.99903	0.07423	0.98466	0.16036	1	0.06804	0.99125	0.07891	0.99536	0.11945	0.99685	0.09054	0.99819	0.11408
0.5	0.75879	0.07146	0.7085	0.03508	0.88998	0.04998	0.72589	0.05345	0.95365	0.06448	0.7559	0.04887	0.87336	0.10354	0.80356	0.07272	0.8116	0.08302	0.88526	0.05645	0.70144	0.06352	0.91237	0.07105
1	0.47078	0.07289	0.42924	0.01048	0.63387	0.08202	0.41367	0.04174	0.75788	0.01562	0.53592	0.02356	0.60492	0.02448	0.58826	0.05356	0.52188	0.06041	0.75098	0.09276	0.32801	0.04202	0.78388	0.02719
2	0.05919	0.00557	0.20174	0.03184	0.36105	0.03338	0.20752	0.04508	0.56872	0.04125	0.3526	0.05879	0.26325	0.03235	0.25848	0.01892	0.13184	0.0199	0.38373	0.04414	0.18566	0.04777	0.52183	0.02649
raw data
WT
Hsp26 0uM 1	Hsp26 0uM 2	Hsp26 0uM 3	Hsp26 0uM 4	Hsp26 0.5uM 1	Hsp26 0.5uM 2	Hsp26 0.5uM 3	Hsp26 0.5uM 4	Hsp26 1uM 1	Hsp26 1uM 2	Hsp26 1uM 3	Hsp26 1uM 4	Hsp26 2uM 1	Hsp26 2uM 2	Hsp26 2uM 3	Hsp26 2uM 4
0.31988	0.36256	0.3543	0.42225	0.28384	0.29275	0.23893	0.29449	0.19034	0.18904	0.1334	0.17591	0.02081	0.02017	0.02095	0.02466
T42E
Hsp26T42E 0uM 1	Hsp26T42E 0uM 2	Hsp26T42E 0uM 3	Hsp26T42E 0uM 4	Hsp26T42E 0.5uM 1	Hsp26T42E 0.5uM 2	Hsp26T42E 0.5uM 3	Hsp26T42E 0.5uM 4	Hsp26T42E 1uM 1	Hsp26T42E 1uM 2	Hsp26T42E 1uM 3	Hsp26T42E 1uM 4	Hsp26T42E 2uM 1	Hsp26T42E 2uM 2	Hsp26T42E 2uM 3	Hsp26T42E 2uM 4
0.29654	0.35651	0.31723	0.35175	0.24182	0.25326	0.22472	0.23667	0.14334	0.14088	0.14905	0.14621	0.07189	0.0724	0.05219	0.07587
S47E
Hsp26S47E 0uM 1	Hsp26S47E 0uM 2	Hsp26S47E 0uM 3	Hsp26S47E 0.5uM 1	Hsp26S47E 0.5uM 2	Hsp26S47E 0.5uM 3	Hsp26S47E 0.5uM 4	Hsp26S47E 1uM 1	Hsp26S47E 1uM 2	Hsp26S47E 1uM 3	Hsp26S47E 1uM 4	Hsp26S47E 2uM 1	Hsp26S47E 2uM 2	Hsp26S47E 2uM 3	Hsp26S47E 2uM 4
0.31429	0.30498	0.36522	0.27676	0.31238	0.28355	0.30252	0.23062	0.21396	0.16994	0.2225	0.11018	0.11964	0.13457	0.11238
T48E
Hsp26T48E 0uM 1	Hsp26T48E 0uM 2	Hsp26T48E 0uM 3	Hsp26T48E 0uM 4	Hsp26T48E 0.5uM 1	Hsp26T48E 0.5uM 2	Hsp26T48E 0.5uM 3	Hsp26T48E 0.5uM 4	Hsp26T48E 1uM 1	Hsp26T48E 1uM 2	Hsp26T48E 1uM 3	Hsp26T48E 1uM 4	Hsp26T48E 2uM 1	Hsp26T48E 2uM 2	Hsp26T48E 2uM 3	Hsp26T48E 2uM 4
0.32796	0.38007	0.31469	0.37268	0.22919	0.26184	0.24926	0.27261	0.16441	0.13893	0.14382	0.13007	0.04895	0.08204	0.07791	0.08068
S47E/T48E
Hsp26 S47ET48E0uM 1	Hsp26 S47ET48E 0uM 2	Hsp26 S47ET48E 0uM 3	Hsp26 S47ET48E 0uM 4	Hsp26 S47ET48E 0.5uM 1	Hsp26 S47ET48E 0.5uM 2	Hsp26 S47ET48E 0.5uM 3	Hsp26 S47ET48E 0.5uM 4	Hsp26 S47ET48E 1uM 1	Hsp26 S47ET48E 1uM 2	Hsp26 S47ET48E 1uM 3	Hsp26 S47ET48E 2uM 1	Hsp26 S47ET48E 2uM 2	Hsp26 S47ET48E 2uM 3	Hsp26 S47ET48E 2uM 4
0.31844	0.34966	0.34125	0.35685	0.32289	0.33481	0.29824	0.35063	0.26566	0.25752	0.25558	0.18667	0.20493	0.17916	0.20842
S90E
Hsp26S90E 0uM 1	Hsp26S90E 0uM 2	Hsp26S90E 0uM 3	Hsp26S90E 0uM 4	Hsp26S90E 0.5uM 1	Hsp26S90E 0.5uM 2	Hsp26S90E 0.5uM 3	Hsp26S90E 0.5uM 4	Hsp26S90E 1uM 1	Hsp26S90E 1uM 2	Hsp26S90E 1uM 3	Hsp26S90E 1uM 4	Hsp26S90E 2uM 1	Hsp26S90E 2uM 2	Hsp26S90E 2uM 3	Hsp26S90E 2uM 4
0.33089	0.37782	0.33035	0.37423	0.25951	0.27283	0.24848	0.28853	0.19357	0.1894	0.17799	0.19718	0.10702	0.10645	0.14431	0.14104
S144E
Hsp26 S144E 0uM 1	Hsp26 S144E 0uM 2	Hsp26 S144E 0uM 3	Hsp26 S144E 0.5uM 1	Hsp26 S144E 0.5uM 2	Hsp26 S144E 0.5uM 3	Hsp26 S144E 1uM 1	Hsp26 S144E 1uM 2	Hsp26 S144E 1uM 3	Hsp26 S144E 2uM 1	Hsp26 S144E 2uM 2	Hsp26 S144E 2uM 3	Hsp26 S144E 2uM 4
0.42703	0.35377	0.30983	0.28667	0.36273	0.31795	0.23083	0.22589	0.2133	0.09084	0.10072	0.08499	0.11223
T163E
Hsp26T163E 0uM 1	Hsp26T163E 0uM 2	Hsp26T163E 0uM 3	Hsp26T163E 0uM 4	Hsp26T163E 0.5uM 1	Hsp26T163E 0.5uM 2	Hsp26T163E 0.5uM 3	Hsp26T163E 0.5uM 4	Hsp26T163E 1uM 1	Hsp26T163E 1uM 2	Hsp26T163E 1uM 3	Hsp26T163E 1uM 4	Hsp26T163E 2uM 1	Hsp26T163E 2uM 2	Hsp26T163E 2uM 3	Hsp26T163E 2uM 4
0.31948	0.35712	0.33826	0.37418	0.26781	0.29691	0.24884	0.30261	0.19795	0.22116	0.18088	0.21712	0.08627	0.0825	0.09329	0.09698
S207E
Hsp26S207E 0uM 1	Hsp26S207E 0uM 2	Hsp26S207E 0uM 3	Hsp26S207E 0.5uM 1	Hsp26S207E 0.5uM 2	Hsp26S207E 0.5uM 3	Hsp26S207E 0.5uM 4	Hsp26S207E 1uM 1	Hsp26S207E 1uM 2	Hsp26S207E 1uM 3	Hsp26S207E 1uM 4	Hsp26S207E 2uM 1	Hsp26S207E 2uM 2	Hsp26S207E 2uM 3
0.36729	0.33266	0.3901	0.28125	0.3307	0.26384	0.31421	0.20646	0.21405	0.17071	0.17398	0.05427	0.05052	0.04019
S208E
Hsp26S208E 0uM 1	Hsp26S208E 0uM 2	Hsp26S208E 0uM 3	Hsp26S208E 0uM 4	Hsp26S208E 0.5uM 1	Hsp26S208E 0.5uM 2	Hsp26S208E 0.5uM 3	Hsp26S208E 0.5uM 4	Hsp26S208E 1uM 1	Hsp26S208E 1uM 2	Hsp26S208E 1uM 3	Hsp26S208E 1uM 4	Hsp26S208E 2uM 1	Hsp26S208E 2uM 2	Hsp26S208E 2uM 3	Hsp26S208E 2uM 4
0.30178	0.38575	0.31097	0.36504	0.31938	0.2921	0.28161	0.31963	0.21998	0.29762	0.25427	0.25689	0.11162	0.13851	0.12876	0.14678
S211E
Hsp26S211E 0uM 1	Hsp26S211E 0uM 2	Hsp26S211E 0uM 3	Hsp26S211E 0.5uM 1	Hsp26S211E 0.5uM 2	Hsp26S211E 0.5uM 3	Hsp26S211E 0.5uM 4	Hsp26S211E 1uM 1	Hsp26S211E 1uM 2	Hsp26S211E 1uM 3	Hsp26S211E 2uM 1	Hsp26S211E 2uM 2	Hsp26S211E 2uM 3	Hsp26S211E 2uM 4
0.37302	0.32256	0.38376	0.22713	0.26784	0.27643	0.24124	0.11991	0.13273	0.10251	0.05615	0.09167	0.06606	0.05416
S208E/S211E
Hsp26 S208ES211E 0uM 1	Hsp26 S208ES211E 0uM 2	Hsp26 S208ES211E 0uM 3	Hsp26 S208ES211E 0.5uM 1	Hsp26 S208ES211E 0.5uM 2	Hsp26 S208ES211E 0.5uM 3	Hsp26 S208ES211E 1uM 1	Hsp26 S208ES211E 1uM 2	Hsp26 S208ES211E 1uM 3	Hsp26 S208ES211E 2uM 1	Hsp26 S208ES211E 2uM 2	Hsp26 S208ES211E 2uM 3
0.36928	0.32229	0.40566	0.30551	0.35617	0.34123	0.27583	0.29434	0.29148	0.1801	0.19807	0.19543

## Sheet: Lysateassay-Fig.S1F
c [µM]	Hsp26WT 1	Hsp26WT 2	Hsp26WT 3	Hsp26WT 4	Hsp26WT 5	mean	S.D.
0	1	1	1	1	1	1	0
0.25	0.94365	0.93196	--	--	--	0.93781	0.00827
0.5	0.90651	0.94883	0.86765	1.01659	0.87228	0.92237	0.06191
1	0.7702	0.9024	0.78872	0.89015	0.72496	0.81529	0.07761
2	0.68053	0.64004	0.67358	0.84963	0.61244	0.69125	0.09266
4	0.56861	0.54238	0.62602	0.64085	0.56007	0.58758	0.04323
6	0.43878	0.44358	0.53411	0.67412	0.64223	0.54656	0.10932
8	0.3363	0.32575	0.55361	0.55482	0.54773	0.46364	0.12115
12	0.35271	0.50626	0.40121	0.6567	0.44667	0.47271	0.11744
16	0.25698	0.24052	0.62183	0.4188	0.61876	0.43138	0.186
c [µM]	Hsp26T42E 1	Hsp26T42E 2	Hsp26T42E 3	Hsp26T42E 4		mean	S.D.
0	1	1	1			1	0
0.5	1.0474	0.90465	0.86749			0.93984	0.09498
1	0.80764	0.81344	0.68342			0.76816	0.07345
2	0.7799	0.62271	0.59596			0.66619	0.09938
4	0.65045	0.49449	0.53651			0.56048	0.0807
6	0.511	0.65633	0.35573			0.50769	0.15033
8	0.37666	0.33149	0.27825	0.25356		0.30999	0.05507
12	0.24151	0.27006	0.26355			0.25837	0.01496
16	0.24398	0.21487	0.20795			0.22227	0.01912
c [µM]	Hsp26S47E 1	Hsp26S47E 2	Hsp26S47E 3			mean	S.D.
0	1	1	1			1	0
0.25	0.93687	0.90369	0.85552			0.89869	0.0409
0.5	0.86616	0.82926	0.83201			0.84248	0.02056
1	0.82858	0.62702	0.80655			0.75405	0.11056
2	0.88571	0.74018	0.71409			0.77999	0.09248
4	0.67353	0.65212	0.53145			0.61903	0.0766
6	0.43092	0.49413	0.43392			0.45299	0.03566
8	0.52519	0.56773	0.45236			0.51509	0.05834
12	0.46395	0.46858	0.49309			0.47521	0.01566
16	0.32772	0.28628	0.24633			0.28678	0.0407
c [µM]	Hsp26S47ET48E 1	Hsp26S47ET48E 2	Hsp26S47ET48E 3			mean	S.D.
0	1	1	1			1	0
0.5	0.90241	0.81253	0.86098			0.85864	0.04498
1	0.76771	0.62082	0.77459			0.72104	0.08686
2	0.72721	0.60033	0.63189			0.65315	0.06606
4	0.61625	0.44755	0.46899			0.51093	0.09184
6	0.79766	0.5132	0.57797			0.62961	0.14909
8	0.5319	0.50988	0.45585			0.49921	0.03913
12	0.62123	0.55296	0.53989			0.57136	0.04368
16	0.60608	0.64235	0.5045			0.58431	0.07146
c [µM]	Hsp26S90E 1	Hsp26S90E 2	Hsp26S90E 3			mean	S.D.
0	1	1	1			1	0
0.25	0.93643	0.94288	0.94293			0.94075	0.00374
0.5	0.83965	0.87526	0.95557			0.89016	0.05938
1	0.86009	0.8807	0.83585			0.85888	0.02245
2	0.76125	0.69061	0.72158			0.72448	0.03541
4	0.64507	0.56673	0.61888			0.61023	0.03988
6	0.51288	0.75096	0.50377			0.5892	0.14016
8	0.6806	0.46935	0.63178			0.59391	0.1106
12	0.54629	0.63504	0.62646			0.60259	0.04895
16	0.53656	0.44746	0.59521			0.52641	0.0744
c [µM]	Hsp26S144E 1	Hsp26S144E 2	Hsp26S144E 3			mean	S.D.
0	1	1	1			1	0
0.5	0.99594	0.85605	0.97631			0.94276	0.07574
1	0.98835	0.91442	0.97236			0.95838	0.0389
2	0.91597	0.86165	0.87128			0.88297	0.02899
4	0.8365	0.7317	0.82982			0.79934	0.05867
6	0.76212	0.78766	0.76193			0.77057	0.0148
8	0.68636	0.69064	0.70646			0.69449	0.01059
12	0.57956	0.59689	0.60142			0.59262	0.01154
16	0.54857	0.56126	0.50801			0.53928	0.02781
c [µM]	Hsp26T163E 1	Hsp26T163E 2	Hsp26T163E 3			mean	S.D.
0	1	1	1			1	0
0.5	0.84672	0.77891	0.91199			0.84587	0.06654
1	0.92525	0.8325	0.95065			0.9028	0.06219
2	0.88267	0.80473	0.89151			0.85964	0.04775
4	0.68796	0.70862	0.81301			0.73653	0.06704
6	0.56177	0.56955	0.72479			0.6187	0.09196
8	0.48225	0.53442	0.68455			0.56708	0.10503
12	0.35267	0.48796	0.54853			0.46306	0.10028
16	0.31742	0.37388	0.4819			0.39107	0.08358
c [µM]	Hsp26S207E 1	Hsp26S207E 2	Hsp26S207E 3			mean	S.D.
0	1	1	1			1	0
0.5	0.76811	0.85662	0.96968			0.8648	0.10103
1	0.73901	0.74522	0.77586			0.75336	0.01973
2	0.6346	0.47312	0.60849			0.57207	0.08668
4	0.37826	0.42024	0.40261			0.40037	0.02108
6	0.13934	0.13992	0.20254			0.1606	0.03632
8	0.12049	0.08717	0.16086			0.12284	0.0369
12	0.02809	0.04079	0.07838			0.04909	0.02615
16	0.01665	0.06589	0.05271			0.04508	0.02549
c [µM]	Hsp26S208E 1	Hsp26S208E 2	Hsp26S208E 3	Hsp26S208E 4		mean	S.D.
0	1	1	1	1		1	0
0.5	0.95768	0.92291	1.11207	0.96523		0.98947	0.08379
1	0.74361	0.90679	1.05916	0.51763		0.8068	0.23187
2	0.58831	0.71044	0.81698	0.35065		0.61659	0.2004
4	0.6824	0.72326	0.69159	0.23399		0.58281	0.2332
6	0.41289	0.55959	0.52547	0.45384		0.48795	0.06668
8	0.33992	0.62213	0.47625	0.2098		0.41203	0.17735
12	0.36895	0.60155	0.28893	0.18431		0.36093	0.17733
16	0.15508	0.59765	0.25521	0.17431		0.29556	0.20601
c [µM]	Hsp26S211E 1	Hsp26S211E 2	Hsp26S211E 3			mean	S.D.
0	1	1	1			1	0
0.5	0.86925	0.95598	0.79225			0.87249	0.08191
1	0.87748	0.91149	0.92818			0.90572	0.02583
2	0.84051	0.72457	0.7097			0.75826	0.07162
4	0.53483	0.54823	0.49869			0.52725	0.02562
6	0.43791	0.49524	0.41031			0.44782	0.04332
8	0.30208	0.30479	0.476			0.36095	0.09964
12	0.32249	0.23189	0.23077			0.26172	0.05264
16	0.36292	0.23707	0.29412			0.29803	0.06302
c [µM]	Hsp26S208ES211E 1	Hsp26S208ES211E 2	Hsp26S208ES211E 3			mean	S.D.
0	1	1	1			1	0
0.5	1.02502	0.78483	0.90424			0.9047	0.1201
1	0.94552	0.7388	0.84444			0.84292	0.10337
2	0.89457	0.68462	0.82527			0.80149	0.10698
4	0.88666	0.64885	0.87961			0.80504	0.13531
6	0.7817	0.6894	0.78155			0.75089	0.05325
8	0.74592	0.74862	0.61615			0.70356	0.07571
12	0.75637	0.5627	0.65956			0.65954	0.09683
16	0.76717	0.56991	0.64866			0.66191	0.0993

## Sheet: aUC-Fig. 2A,S2
Sedimentation coefficient	c(s)	Sedimentation coefficient	c(s)	Sedimentation coefficient	c(s)	Sedimentation coefficient	c(s)	Sedimentation coefficient	c(s)	Sedimentation coefficient	c(s)	Sedimentation coefficient	c(s)	Sedimentation coefficient	c(s)	Sedimentation coefficient	c(s)	Sedimentation coefficient	c(s)	Sedimentation coefficient	c(s)	Sedimentation coefficient	c(s)	Sedimentation coefficient	c(s)	Sedimentation coefficient	c(s)	Sedimentation coefficient	c(s)	Sedimentation coefficient	c(s)	Sedimentation coefficient	c(s)	Sedimentation coefficient	c(s)	Sedimentation coefficient	c(s)	Sedimentation coefficient	c(s)	Sedimentation coefficient	c(s)	Sedimentation coefficient	c(s)	Sedimentation coefficient	c(s)	Sedimentation coefficient	c(s)	Sedimentation coefficient	c(s)
	Hsp26 WT 0.5		Hsp26 WT 0.15		Hsp26 WT 0.05		Hsp26 T48E 0.5		Hsp26 T48E 0.15		Hsp26 T48E 0.05		Hsp26 S208E 0.5		Hsp26 S208E 0.15		Hsp26 S208E 0.05		Hsp26 S47E 0.5		Hsp26 S47E 0.15		Hsp26 S47E 0.05		Hsp26 S90E 0.5		Hsp26 S90E 0.15		Hsp26 S90E 0.15		Hsp26 S211E 0.5		Hsp26 S211E 0.15		Hsp26 S211E 0.05		Hsp26 S47E T48E 0.5		Hsp26 S47E T48E 0.15		Hsp26 S47E T48E 0.05		Hsp26 T42E 0.5		Hsp26 T42E 0.15		Hsp26 T42E 0.05		Hsp26 S144E 0.5
0	0.00111	0	0.000482521	0	0.000162189	0	0.000960195	0	0.000322048	0	9.48005e-05	0	0.000997208	0	0.000295987	0	9.16693e-05	0	0.000961155	0	0.000281863	0	8.58813e-05	0	0.000917767	0	0.000285258	0	8.75989e-05	0	0.000946028	0	0.000330096	0	0.000225127	0	0.00124	0	0.000344918	0	0.00020789	0	0.000971304	0	0.000539575	0	0.000103199	0	0.00126
0.40404	0.05111	0.36913	0.17222	0.36913	0.0357	0.45454	0.05249	0.40404	0.05589	0.45454	0.0263	0.45454	0.00537	0.45454	0.02758	0.45454	0.0261	0.45454	0.01701	0.45454	0.04201	0.45454	0.02169	0.45454	0.04107	0.45454	0.05164	0.45454	0.03515	0.45454	0.02046	0.45454	0.05931	0.30201	0.13938	0.36913	0.09692	0.36913	0.00982	0.36913	0.09327	0.45454	0.00316	0.30201	0.15606	0.45454	0.04865	0.30201	0.13931
0.80808	0.00374	0.73825	0.00338	0.73825	0.00282	0.90909	0.01739	0.80808	0.00449	0.90909	0.00262	0.90909	2.45129e-05	0.90909	0.000536323	0.90909	0.000961688	0.90909	0.000343759	0.90909	0.00235	0.90909	0.00118	0.90909	0.000428612	0.90909	0.01486	0.90909	0.00817	0.90909	0.000196576	0.90909	0.01244	0.60403	0.08843	0.73825	0.00273	0.73825	0.00106	0.73825	0.01691	0.90909	5.5764e-07	0.60403	0.06597	0.90909	0.00816	0.60403	0.01228
1.21212	0.00149	1.10738	0.000169832	1.10738	0.00054961	1.36364	0.00779	1.21212	0.00112	1.36364	0.00167	1.36364	9.53702e-06	1.36364	0.000107748	1.36364	0.000237766	1.36364	9.18758e-05	1.36364	0.000357232	1.36364	7.54807e-05	1.36364	4.63017e-05	1.36364	0.00591	1.36364	0.00241	1.36364	1.42683e-05	1.36364	0.00588	0.90604	0.03542	1.10738	0.000332266	1.10738	0.000593347	1.10738	0.00362	1.36364	6.48047e-09	0.90604	0.02232	1.36364	0.00346	0.90604	0.00196
1.61616	0.00148	1.47651	0.000278211	1.47651	0.000716174	1.81818	0.00218	1.61616	0.00145	1.81818	0.00317	1.81818	7.86782e-05	1.81818	0.000316192	1.81818	0.000887414	1.81818	0.000309462	1.81818	0.000298171	1.81818	3.32155e-05	1.81818	0.00010145	1.81818	0.00188	1.81818	0.00156	1.81818	1.55084e-05	1.81818	0.00401	1.20805	0.01395	1.47651	0.000521676	1.47651	0.00101	1.47651	0.00256	1.81818	4.86607e-08	1.20805	0.00806	1.81818	0.00478	1.20805	0.000841917
2.0202	0.00131	1.84564	0.0035	1.84564	0.00247	2.27273	0.000817794	2.0202	0.00321	2.27273	0.00397	2.27273	0.000716747	2.27273	0.00156	2.27273	0.00432	2.27273	0.00158	2.27273	0.000697908	2.27273	9.34632e-05	2.27273	0.000726851	2.27273	0.000753135	2.27273	0.00172	2.27273	7.67111e-05	2.27273	0.00399	1.51007	0.0072	1.84564	0.00313	1.84564	0.00223	1.84564	0.00418	2.27273	9.62004e-06	1.51007	0.00397	2.27273	0.00724	1.51007	0.00095441
2.42424	0.000890121	2.21477	0.01931	2.21477	0.00633	2.72727	0.000864379	2.42424	0.00464	2.72727	0.00312	2.72727	0.00194	2.72727	0.00345	2.72727	0.00627	2.72727	0.00243	2.72727	0.00179	2.72727	0.00047909	2.72727	0.00275	2.72727	0.000841652	2.72727	0.00206	2.72727	0.00043301	2.72727	0.00497	1.81208	0.0054	2.21477	0.01253	2.21477	0.00365	2.21477	0.00719	2.72727	0.000836946	1.81208	0.00294	2.72727	0.00607	1.81208	0.00207
2.82828	0.000666888	2.58389	0.01116	2.58389	0.0073	3.18182	0.00168	2.82828	0.00382	3.18182	0.00237	3.18182	0.00203	3.18182	0.00345	3.18182	0.00372	3.18182	0.00134	3.18182	0.00282	3.18182	0.00162	3.18182	0.00342	3.18182	0.00183	3.18182	0.00216	3.18182	0.0015	3.18182	0.00518	2.11409	0.00542	2.58389	0.01678	2.58389	0.00384	2.58389	0.0084	3.18182	0.00536	2.11409	0.00306	3.18182	0.00307	2.11409	0.00532
3.23232	0.000669286	2.95302	0.00129	2.95302	0.00472	3.63636	0.00268	3.23232	0.00245	3.63636	0.00182	3.63636	0.00116	3.63636	0.00215	3.63636	0.00179	3.63636	0.000655967	3.63636	0.00268	3.63636	0.00265	3.63636	0.00222	3.63636	0.00336	3.63636	0.00195	3.63636	0.00296	3.63636	0.00435	2.41611	0.00598	2.95302	0.01039	2.95302	0.00304	2.95302	0.00685	3.63636	0.00433	2.41611	0.00375	3.63636	0.00152	2.41611	0.01013
3.63636	0.000809434	3.32215	0.000127869	3.32215	0.00265	4.09091	0.00251	3.63636	0.0016	4.09091	0.0014	4.09091	0.000441378	4.09091	0.00125	4.09091	0.00102	4.09091	0.000448765	4.09091	0.00197	4.09091	0.0025	4.09091	0.00126	4.09091	0.00372	4.09091	0.00167	4.09091	0.00331	4.09091	0.00346	2.71812	0.00619	3.32215	0.00549	3.32215	0.00219	3.32215	0.00484	4.09091	0.00164	2.71812	0.00449	4.09091	0.00105	2.71812	0.01156
4.0404	0.000961434	3.69128	2.98019e-05	3.69128	0.00172	4.54545	0.00156	4.0404	0.00118	4.54545	0.0012	4.54545	0.000136335	4.54545	0.000780702	4.54545	0.000768304	4.54545	0.000404461	4.54545	0.00142	4.54545	0.0018	4.54545	0.000838539	4.54545	0.00295	4.54545	0.00145	4.54545	0.00238	4.54545	0.00292	3.02013	0.00569	3.69128	0.00356	3.69128	0.00161	3.69128	0.00351	4.54545	0.000738645	3.02013	0.00471	4.54545	0.001	3.02013	0.00866
4.44444	0.001	4.0604	1.97064e-05	4.0604	0.00142	5	0.000880814	4.44444	0.000951312	5	0.00119	5	4.46914e-05	5	0.000505742	5	0.000706308	5	0.000405829	5	0.00109	5	0.00125	5	0.000691369	5	0.00219	5	0.0013	5	0.00141	5	0.00269	3.32215	0.00478	4.0604	0.00297	4.0604	0.00126	4.0604	0.00276	5	0.000533085	3.32215	0.00426	5	0.00112	3.32215	0.00549
4.84848	0.000902166	4.42953	2.75778e-05	4.42953	0.00139	5.45455	0.000588342	4.84848	0.00078791	5.45455	0.0012	5.45455	2.10654e-05	5.45455	0.000329782	5.45455	0.000700537	5.45455	0.0004171	5.45455	0.000887059	5.45455	0.000927884	5.45455	0.000679889	5.45455	0.00174	5.45455	0.00123	5.45455	0.00087656	5.45455	0.00268	3.62416	0.0039	4.42953	0.00289	4.42953	0.00105	4.42953	0.00238	5.45455	0.000560991	3.62416	0.00351	5.45455	0.00122	3.62416	0.00371
5.25253	0.000746578	4.79866	5.49878e-05	4.79866	0.00148	5.90909	0.000507449	5.25253	0.000653248	5.90909	0.00109	5.90909	1.71382e-05	5.90909	0.000216931	5.90909	0.000687465	5.90909	0.000427053	5.90909	0.000774523	5.90909	0.000759538	5.90909	0.000744232	5.90909	0.00149	5.90909	0.00122	5.90909	0.000626715	5.90909	0.00275	3.92617	0.00325	4.79866	0.00297	4.79866	0.000942592	4.79866	0.00219	5.90909	0.00068693	3.92617	0.00282	5.90909	0.00119	3.92617	0.00295
5.65657	0.000615545	5.16779	0.000116329	5.16779	0.00155	6.36364	0.000539756	5.65657	0.000550281	6.36364	0.000876414	6.36364	2.33753e-05	6.36364	0.000152507	6.36364	0.000650748	6.36364	0.00042811	6.36364	0.000733642	6.36364	0.000677906	6.36364	0.000845772	6.36364	0.00135	6.36364	0.00124	6.36364	0.000501825	6.36364	0.00273	4.22819	0.00286	5.16779	0.00309	5.16779	0.000891789	5.16779	0.00213	6.36364	0.000813459	4.22819	0.00232	6.36364	0.00103	4.22819	0.00271
6.06061	0.000531029	5.53691	0.000223491	5.53691	0.00153	6.81818	0.000633407	6.06061	0.00048392	6.81818	0.000655523	6.81818	4.47366e-05	6.81818	0.000124416	6.81818	0.000599179	6.81818	0.000420569	6.81818	0.000755108	6.81818	0.000639227	6.81818	0.0009299	6.81818	0.00126	6.81818	0.00125	6.81818	0.000422505	6.81818	0.00258	4.5302	0.00267	5.53691	0.00324	5.53691	0.000880038	5.53691	0.00213	6.81818	0.000858643	4.5302	0.00203	6.81818	0.000832239	4.5302	0.00272
6.46465	0.000489701	5.90604	0.000372341	5.90604	0.0014	7.27273	0.000738999	6.46465	0.000451715	7.27273	0.000497536	7.27273	8.35933e-05	7.27273	0.000113428	7.27273	0.000543823	7.27273	0.00041581	7.27273	0.000820795	7.27273	0.000617153	7.27273	0.000929694	7.27273	0.00123	7.27273	0.00124	7.27273	0.000364314	7.27273	0.00236	4.83221	0.00261	5.90604	0.00347	5.90604	0.000897092	5.90604	0.00216	7.27273	0.000811508	4.83221	0.00189	7.27273	0.00067317	4.83221	0.00279
6.86869	0.000476452	6.27517	0.000542178	6.27517	0.00124	7.72727	0.000808625	6.86869	0.000448465	7.72727	0.000407844	7.72727	0.000134534	7.72727	0.000116427	7.72727	0.000495831	7.72727	0.000419015	7.72727	0.000921051	7.72727	0.000605985	7.72727	0.000835872	7.72727	0.00124	7.72727	0.00119	7.72727	0.000330955	7.72727	0.0021	5.13423	0.00261	6.27517	0.00381	6.27517	0.000939597	6.27517	0.00221	7.72727	0.000723012	5.13423	0.00187	7.72727	0.000571808	5.13423	0.00284
7.27273	0.000473085	6.6443	0.000710309	6.6443	0.00108	8.18182	0.000821813	7.27273	0.000465109	8.18182	0.000368861	8.18182	0.000174437	8.18182	0.000129961	8.18182	0.000464003	8.18182	0.000431641	8.18182	0.000977152	8.18182	0.000584516	8.18182	0.000661487	8.18182	0.00128	8.18182	0.00113	8.18182	0.000314476	8.18182	0.00183	5.43624	0.00264	6.6443	0.00427	6.6443	0.00101	6.6443	0.00226	8.18182	0.000633506	5.43624	0.00193	8.18182	0.000522246	5.43624	0.00284
7.67677	0.000659284	7.01342	0.000858816	7.01342	0.000949812	8.63636	0.000791327	7.67677	0.000492311	8.63636	0.00036457	8.63636	0.000191079	8.63636	0.000155158	8.63636	0.000452474	8.63636	0.000455417	8.63636	0.000997128	8.63636	0.000568461	8.63636	0.00048143	8.63636	0.00134	8.63636	0.00106	8.63636	0.0003253	8.63636	0.00163	5.73826	0.00265	7.01342	0.00479	7.01342	0.0011	7.01342	0.00231	8.63636	0.000567003	5.73826	0.00205	8.63636	0.000514804	5.73826	0.00278
8.08081	0.00054673	7.38255	0.000979871	7.38255	0.000848034	9.09091	0.000739138	8.08081	0.000519403	9.09091	0.000381996	9.09091	0.000194823	9.09091	0.000197559	9.09091	0.000457074	9.09091	0.000482621	9.09091	0.000980137	9.09091	0.000559118	9.09091	0.000346594	9.09091	0.00137	9.09091	0.000992383	9.09091	0.000364894	9.09091	0.00153	6.04027	0.00264	7.38255	0.00528	7.38255	0.00122	7.38255	0.00235	9.09091	0.000528026	6.04027	0.00218	9.09091	0.000541112	6.04027	0.00268
8.48485	0.000477703	7.75168	0.00107	7.75168	0.000774675	9.54545	0.00067911	8.48485	0.000539588	9.54545	0.000410369	9.54545	0.000201061	9.54545	0.000264557	9.54545	0.00046897	9.54545	0.000506947	9.54545	0.000938072	9.54545	0.000557715	9.54545	0.000260328	9.54545	0.00139	9.54545	0.000933645	9.54545	0.00043823	9.54545	0.00154	6.34228	0.0026	7.75168	0.00564	7.75168	0.00136	7.75168	0.0024	9.54545	0.00051479	6.34228	0.00228	9.54545	0.000592702	6.34228	0.00259
8.88889	0.000432178	8.12081	0.00112	8.12081	0.000724013	10	0.000626037	8.88889	0.000550792	10	0.000442682	10	0.000217033	10	0.000358065	10	0.000475669	10	0.000523937	10	0.000889382	10	0.000564674	10	0.000213903	10	0.00138	10	0.000889087	10	0.000549527	10	0.00162	6.6443	0.00255	8.12081	0.00577	8.12081	0.00152	8.12081	0.00243	10	0.000523157	6.6443	0.00231	10	0.000661263	6.6443	0.00252
9.29293	0.000393731	8.48993	0.00115	8.48993	0.000693356	10.4545	0.000595676	9.29293	0.000555739	10.4545	0.000477466	10.4545	0.000242588	10.4545	0.000466238	10.4545	0.000467564	10.4545	0.000534159	10.4545	0.000844006	10.4545	0.000578443	10.4545	0.000199015	10.4545	0.00137	10.4545	0.000863221	10.4545	0.000695296	10.4545	0.0017	6.94631	0.00249	8.48993	0.00563	8.48993	0.00171	8.48993	0.00244	10.4545	0.000549061	6.94631	0.00227	10.4545	0.000733023	6.94631	0.00263
9.69697	0.000379823	8.85906	0.00115	8.85906	0.000679265	10.9091	0.000600357	9.69697	0.000561227	10.9091	0.000519558	10.9091	0.000272889	10.9091	0.000559355	10.9091	0.000442945	10.9091	0.000544396	10.9091	0.000806804	10.9091	0.000597395	10.9091	0.000214081	10.9091	0.00138	10.9091	0.000856371	10.9091	0.000856439	10.9091	0.00171	7.24832	0.00246	8.85906	0.00529	8.85906	0.00192	8.85906	0.00244	10.9091	0.000593145	7.24832	0.00215	10.9091	0.000796293	7.24832	0.00267
10.101	0.000391435	9.22819	0.00115	9.22819	0.00067711	11.3636	0.000656746	10.101	0.000573023	11.3636	0.000575199	11.3636	0.000297621	11.3636	0.000608898	11.3636	0.000409538	11.3636	0.000566087	11.3636	0.000777675	11.3636	0.000620547	11.3636	0.000269598	11.3636	0.00145	11.3636	0.000870435	11.3636	0.000991891	11.3636	0.00162	7.55034	0.00245	9.22819	0.00485	9.22819	0.00218	9.22819	0.00246	11.3636	0.00066349	7.55034	0.002	11.3636	0.000848377	7.55034	0.00281
10.5051	0.000423982	9.59732	0.00116	9.59732	0.000681468	11.8182	0.000787081	10.5051	0.000596593	11.8182	0.000649403	11.8182	0.000310766	11.8182	0.000608204	11.8182	0.000378964	11.8182	0.000614934	11.8182	0.000757337	11.8182	0.000649092	11.8182	0.00039658	11.8182	0.0016	11.8182	0.000910994	11.8182	0.00106	11.8182	0.00146	7.85235	0.00248	9.59732	0.00441	9.59732	0.00248	9.59732	0.00251	11.8182	0.000779653	7.85235	0.00181	11.8182	0.000896922	7.85235	0.00304
10.9091	0.000473907	9.96644	0.00117	9.96644	0.000688013	12.2727	0.00102	10.9091	0.000635816	12.2727	0.00074349	12.2727	0.000307856	12.2727	0.000571942	12.2727	0.00035949	12.2727	0.000709557	12.2727	0.000746204	12.2727	0.00068533	12.2727	0.000672773	12.2727	0.0019	12.2727	0.000990735	12.2727	0.00106	12.2727	0.00129	8.15436	0.00252	9.96644	0.00409	9.96644	0.00286	9.96644	0.00262	12.2727	0.000981337	8.15436	0.00163	12.2727	0.000954972	8.15436	0.00333
11.3131	0.000541215	10.3356	0.0012	10.3356	0.000695451	12.7273	0.0014	11.3131	0.00069517	12.7273	0.000853941	12.7273	0.000295773	12.7273	0.00052218	12.7273	0.000355725	12.7273	0.000878688	12.7273	0.000749539	12.7273	0.000732577	12.7273	0.00129	12.7273	0.0024	12.7273	0.00113	12.7273	0.00102	12.7273	0.00116	8.45638	0.00257	10.3356	0.00394	10.3356	0.00336	10.3356	0.00284	12.7273	0.00133	8.45638	0.00146	12.7273	0.00104	8.45638	0.00363
11.7172	0.000624679	10.7047	0.00122	10.7047	0.000705279	13.1818	0.00196	11.7172	0.000779311	13.1818	0.000971407	13.1818	0.000282031	13.1818	0.000473576	13.1818	0.0003679	13.1818	0.00115	13.1818	0.000771804	13.1818	0.00079023	13.1818	0.00267	13.1818	0.00317	13.1818	0.00134	13.1818	0.000981793	13.1818	0.0011	8.75839	0.0026	10.7047	0.00401	10.7047	0.00401	10.7047	0.00321	13.1818	0.00191	8.75839	0.00131	13.1818	0.00114	8.75839	0.00388
12.1212	0.000728569	11.0738	0.00124	11.0738	0.000721445	13.6364	0.00275	12.1212	0.000893718	13.6364	0.00109	13.6364	0.000275224	13.6364	0.000435424	13.6364	0.000395049	13.6364	0.00157	13.6364	0.000819771	13.6364	0.000855756	13.6364	0.00568	13.6364	0.00433	13.6364	0.00164	13.6364	0.000991913	13.6364	0.0011	9.0604	0.0026	11.0738	0.00438	11.0738	0.00491	11.0738	0.00375	13.6364	0.00284	9.0604	0.00118	13.6364	0.00127	9.0604	0.00401
12.5253	0.000854658	11.443	0.00125	11.443	0.000748598	14.0909	0.00377	12.5253	0.00105	14.0909	0.00118	14.0909	0.000283634	14.0909	0.000410517	14.0909	0.000434841	14.0909	0.00217	14.0909	0.000898337	14.0909	0.000923841	14.0909	0.01181	14.0909	0.00594	14.0909	0.00205	14.0909	0.00108	14.0909	0.00117	9.36242	0.00256	11.443	0.00515	11.443	0.00611	11.443	0.00454	14.0909	0.00418	9.36242	0.00108	14.0909	0.00142	9.36242	0.00402
12.9293	0.00101	11.8121	0.00123	11.8121	0.000789632	14.5455	0.00501	12.9293	0.00124	14.5455	0.00126	14.5455	0.000314852	14.5455	0.000399406	14.5455	0.000484884	14.5455	0.00292	14.5455	0.00101	14.5455	0.000988298	14.5455	0.02271	14.5455	0.00804	14.5455	0.00257	14.5455	0.00127	14.5455	0.0013	9.66443	0.00247	11.8121	0.0065	11.8121	0.00773	11.8121	0.0056	14.5455	0.00593	9.66443	0.000995021	14.5455	0.00156	9.66443	0.0039
13.3333	0.00118	12.1812	0.00119	12.1812	0.000845527	15	0.00638	13.3333	0.00149	15	0.00132	15	0.000380918	15	0.000400701	15	0.000541404	15	0.00375	15	0.00116	15	0.00104	15	0.03866	15	0.01047	15	0.00317	15	0.0016	15	0.00147	9.96644	0.00234	12.1812	0.00873	12.1812	0.00985	12.1812	0.00699	15	0.00794	9.96644	0.000940307	15	0.00169	9.96644	0.00371
13.7374	0.00139	12.5503	0.00114	12.5503	0.000914923	15.4545	0.00777	13.7374	0.0018	15.4545	0.00135	15.4545	0.000501307	15.4545	0.000411684	15.4545	0.000602996	15.4545	0.00456	15.4545	0.00133	15.4545	0.00109	15.4545	0.05659	15.4545	0.01297	15.4545	0.0038	15.4545	0.0021	15.4545	0.00168	10.2685	0.00218	12.5503	0.01241	12.5503	0.01253	12.5503	0.00869	15.4545	0.01	10.2685	0.000912754	15.4545	0.0018	10.2685	0.00349
14.1414	0.00163	12.9195	0.00108	12.9195	0.000997247	15.9091	0.00896	14.1414	0.00214	15.9091	0.00136	15.9091	0.000705321	15.9091	0.000430915	15.9091	0.000669941	15.9091	0.00521	15.9091	0.00153	15.9091	0.00112	15.9091	0.07091	15.9091	0.01522	15.9091	0.00439	15.9091	0.00275	15.9091	0.00195	10.5705	0.00201	12.9195	0.01834	12.9195	0.01576	12.9195	0.01061	15.9091	0.01188	10.5705	0.00091473	15.9091	0.00191	10.5705	0.00329
14.5455	0.00191	13.2886	0.00104	13.2886	0.00109	16.3636	0.00975	14.5455	0.00249	16.3636	0.00137	16.3636	0.00103	16.3636	0.000458349	16.3636	0.000746088	16.3636	0.00567	16.3636	0.00174	16.3636	0.00113	16.3636	0.07717	16.3636	0.01695	16.3636	0.00484	16.3636	0.00354	16.3636	0.00225	10.8725	0.00184	13.2886	0.02777	13.2886	0.01938	13.2886	0.01261	16.3636	0.01341	10.8725	0.000947887	16.3636	0.002	10.8725	0.00312
14.9495	0.00227	13.6577	0.00101	13.6577	0.00119	16.8182	0.01002	14.9495	0.0028	16.8182	0.00138	16.8182	0.00149	16.8182	0.000497226	16.8182	0.000837918	16.8182	0.00588	16.8182	0.00194	16.8182	0.00114	16.8182	0.07554	16.8182	0.01808	16.8182	0.0051	16.8182	0.00436	16.8182	0.0026	11.1745	0.00168	13.6577	0.04239	13.6577	0.02309	13.6577	0.01442	16.8182	0.01439	11.1745	0.00101	16.8182	0.00208	11.1745	0.003
15.3535	0.00273	14.0268	0.00101	14.0268	0.0013	17.2727	0.0098	15.3535	0.00301	17.2727	0.00142	17.2727	0.00206	17.2727	0.000552281	17.2727	0.000952363	17.2727	0.00586	17.2727	0.00214	17.2727	0.00116	17.2727	0.06975	17.2727	0.01861	17.2727	0.00516	17.2727	0.00513	17.2727	0.00295	11.4765	0.00153	14.0268	0.06368	14.0268	0.02644	14.0268	0.01577	17.2727	0.01473	11.4765	0.00111	17.2727	0.00215	11.4765	0.00293
15.7576	0.00335	14.396	0.00104	14.396	0.00142	17.7273	0.00925	15.7576	0.00311	17.7273	0.0015	17.7273	0.00261	17.7273	0.000631174	17.7273	0.0011	17.7273	0.00565	17.7273	0.00234	17.7273	0.00119	17.7273	0.06367	17.7273	0.01861	17.7273	0.00506	17.7273	0.00577	17.7273	0.0033	11.7785	0.00141	14.396	0.09185	14.396	0.02894	14.396	0.01642	17.7273	0.01447	11.7785	0.00125	17.7273	0.00222	11.7785	0.00291
16.1616	0.00419	14.7651	0.0011	14.7651	0.00155	18.1818	0.00858	16.1616	0.0031	18.1818	0.00163	18.1818	0.003	18.1818	0.000743559	18.1818	0.00127	18.1818	0.00531	18.1818	0.00255	18.1818	0.00126	18.1818	0.05968	18.1818	0.01818	18.1818	0.00485	18.1818	0.0063	18.1818	0.00363	12.0805	0.0013	14.7651	0.12399	14.7651	0.03015	14.7651	0.01622	18.1818	0.01379	12.0805	0.00143	18.1818	0.0023	12.0805	0.00291
16.5657	0.00531	15.1342	0.00119	15.1342	0.00168	18.6364	0.00799	16.5657	0.00304	18.6364	0.00181	18.6364	0.00314	18.6364	0.000901559	18.6364	0.00148	18.6364	0.00497	18.6364	0.00281	18.6364	0.00136	18.6364	0.05855	18.6364	0.01737	18.6364	0.00457	18.6364	0.0068	18.6364	0.00397	12.3826	0.00122	15.1342	0.15321	15.1342	0.02988	15.1342	0.01524	18.6364	0.01293	12.3826	0.00163	18.6364	0.00239	12.3826	0.00294
16.9697	0.00674	15.5034	0.00133	15.5034	0.00182	19.0909	0.00765	16.9697	0.00297	19.0909	0.00205	19.0909	0.00305	19.0909	0.00113	19.0909	0.00174	19.0909	0.00475	19.0909	0.00316	19.0909	0.00154	19.0909	0.06011	19.0909	0.01624	19.0909	0.00427	19.0909	0.0074	19.0909	0.00438	12.6846	0.00116	15.5034	0.16997	15.5034	0.02817	15.5034	0.01365	19.0909	0.0122	12.6846	0.00186	19.0909	0.00248	12.6846	0.00299
17.3737	0.00849	15.8725	0.00151	15.8725	0.00195	19.5455	0.00771	17.3737	0.00293	19.5455	0.00233	19.5455	0.00289	19.5455	0.00146	19.5455	0.00207	19.5455	0.00476	19.5455	0.00368	19.5455	0.0018	19.5455	0.06354	19.5455	0.0149	19.5455	0.00396	19.5455	0.0083	19.5455	0.00494	12.9866	0.00112	15.8725	0.16768	15.8725	0.02538	15.8725	0.01172	19.5455	0.01188	12.9866	0.00211	19.5455	0.0026	12.9866	0.00305
17.7778	0.01047	16.2416	0.00174	16.2416	0.0021	20	0.0084	17.7778	0.00295	20	0.00267	20	0.00284	20	0.00198	20	0.00248	20	0.00519	20	0.00446	20	0.00217	20	0.06734	20	0.01344	20	0.00365	20	0.00979	20	0.00574	13.2886	0.0011	16.2416	0.14737	16.2416	0.02193	16.2416	0.00973	20	0.01223	13.2886	0.00235	20	0.00274	13.2886	0.00313
18.1818	0.01264	16.6107	0.00203	16.6107	0.00225	20.4545	0.01007	18.1818	0.00304	20.4545	0.00307	20.4545	0.0031	20.4545	0.00281	20.4545	0.00302	20.4545	0.00628	20.4545	0.00564	20.4545	0.00268	20.4545	0.06935	20.4545	0.012	20.4545	0.00337	20.4545	0.01236	20.4545	0.00692	13.5906	0.00109	16.6107	0.11683	16.6107	0.0183	16.6107	0.00789	20.4545	0.01358	13.5906	0.00259	20.4545	0.00291	13.5906	0.00326
18.5859	0.01493	16.9799	0.00238	16.9799	0.00241	20.9091	0.01345	18.5859	0.00321	20.9091	0.00355	20.9091	0.00398	20.9091	0.00419	20.9091	0.00372	20.9091	0.00852	20.9091	0.00744	20.9091	0.00335	20.9091	0.06766	20.9091	0.01065	20.9091	0.0031	20.9091	0.01697	20.9091	0.00863	13.8926	0.00111	16.9799	0.0851	16.9799	0.01486	16.9799	0.0063	20.9091	0.01654	13.8926	0.00282	20.9091	0.00312	13.8926	0.00343
18.9899	0.01735	17.349	0.00279	17.349	0.00259	21.3636	0.01993	18.9899	0.00348	21.3636	0.00414	21.3636	0.00626	21.3636	0.00652	21.3636	0.00458	21.3636	0.01293	21.3636	0.01013	21.3636	0.00419	21.3636	0.06156	21.3636	0.00945	21.3636	0.00285	21.3636	0.02536	21.3636	0.01108	14.1946	0.00114	17.349	0.05885	17.349	0.01183	17.349	0.00501	21.3636	0.02209	14.1946	0.00302	21.3636	0.00337	14.1946	0.00367
19.3939	0.02014	17.7181	0.00328	17.7181	0.00279	21.8182	0.03197	19.3939	0.00388	21.8182	0.00485	21.8182	0.01211	21.8182	0.01041	21.8182	0.0056	21.8182	0.02145	21.8182	0.01397	21.8182	0.00516	21.8182	0.05194	21.8182	0.0084	21.8182	0.00261	21.8182	0.04062	21.8182	0.01447	14.4966	0.00119	17.7181	0.03969	17.7181	0.0093	17.7181	0.004	21.8182	0.03196	14.4966	0.00319	21.8182	0.00368	14.4966	0.00401
19.798	0.02359	18.0872	0.00384	18.0872	0.00301	22.2727	0.0533	19.798	0.00445	22.2727	0.00567	22.2727	0.02729	22.2727	0.01652	22.2727	0.00665	22.2727	0.03733	22.2727	0.01908	22.2727	0.00619	22.2727	0.04096	22.2727	0.00751	22.2727	0.00239	22.2727	0.0675	22.2727	0.01895	14.7987	0.00126	18.0872	0.02689	18.0872	0.00728	18.0872	0.00323	22.2727	0.04867	14.7987	0.00334	22.2727	0.00403	14.7987	0.00445
20.202	0.02822	18.4564	0.0045	18.4564	0.00325	22.7273	0.08695	20.202	0.00526	22.7273	0.00653	22.7273	0.06589	22.7273	0.02514	22.7273	0.00757	22.7273	0.06452	22.7273	0.02526	22.7273	0.00715	22.7273	0.03055	22.7273	0.00674	22.7273	0.00218	22.7273	0.10921	22.7273	0.02443	15.1007	0.00134	18.4564	0.01876	18.4564	0.00572	18.4564	0.00265	22.7273	0.07459	15.1007	0.00347	22.7273	0.0044	15.1007	0.005
20.6061	0.03477	18.8255	0.00526	18.8255	0.00351	23.1818	0.13025	20.6061	0.00642	23.1818	0.00731	23.1818	0.14702	23.1818	0.03513	23.1818	0.00816	23.1818	0.10449	23.1818	0.03164	23.1818	0.0079	23.1818	0.02206	23.1818	0.00607	23.1818	0.00199	23.1818	0.16141	23.1818	0.03045	15.4027	0.00144	18.8255	0.01369	18.8255	0.00452	18.8255	0.00222	23.1818	0.10905	15.4027	0.00357	23.1818	0.00476	15.4027	0.00567
21.0101	0.04414	19.1946	0.00614	19.1946	0.0038	23.6364	0.16916	21.0101	0.00807	23.6364	0.00781	23.6364	0.2612	23.6364	0.04349	23.6364	0.00829	23.6364	0.14953	23.6364	0.03663	23.6364	0.00828	23.6364	0.01565	23.6364	0.00547	23.6364	0.00182	23.6364	0.20322	23.6364	0.03594	15.7047	0.00156	19.1946	0.01054	19.1946	0.00362	19.1946	0.0019	23.6364	0.14447	15.7047	0.00366	23.6364	0.00502	15.7047	0.00643
21.4141	0.0575	19.5638	0.00719	19.5638	0.00412	24.0909	0.18189	21.4141	0.01039	24.0909	0.00788	24.0909	0.32571	24.0909	0.04669	24.0909	0.00792	24.0909	0.18115	24.0909	0.03866	24.0909	0.00822	24.0909	0.01115	24.0909	0.00493	24.0909	0.00168	24.0909	0.20591	24.0909	0.03947	16.0067	0.0017	19.5638	0.00857	19.5638	0.00294	19.5638	0.00166	24.0909	0.1661	16.0067	0.00374	24.0909	0.00514	16.0067	0.00727
21.8182	0.07576	19.9329	0.00843	19.9329	0.00448	24.5455	0.1576	21.8182	0.01355	24.5455	0.00748	24.5455	0.26237	24.5455	0.04316	24.5455	0.00717	24.5455	0.18089	24.5455	0.03687	24.5455	0.00776	24.5455	0.00813	24.5455	0.00443	24.5455	0.00155	24.5455	0.16338	24.5455	0.03967	16.3087	0.00185	19.9329	0.00735	19.9329	0.00243	19.9329	0.00147	24.5455	0.16089	16.3087	0.00381	24.5455	0.00506	16.3087	0.00815
22.2222	0.09886	20.302	0.0099	20.302	0.00489	25	0.11102	22.2222	0.01762	25	0.0067	25	0.13587	25	0.03485	25	0.00621	25	0.14909	25	0.03185	25	0.00698	25	0.00613	25	0.00398	25	0.00145	25	0.1023	25	0.03619	16.6107	0.00202	20.302	0.00657	20.302	0.00205	20.302	0.00133	25	0.13028	16.6107	0.00388	25	0.00478	16.6107	0.00901
22.6263	0.12425	20.6711	0.01163	20.6711	0.00535	25.4545	0.06558	22.6263	0.02244	25.4545	0.00573	25.4545	0.04749	25.4545	0.02526	25.4545	0.00522	25.4545	0.1037	25.4545	0.02507	25.4545	0.00604	25.4545	0.0048	25.4545	0.00358	25.4545	0.00137	25.4545	0.0524	25.4545	0.02991	16.9128	0.00221	20.6711	0.00607	20.6711	0.00175	20.6711	0.00122	25.4545	0.08903	16.9128	0.00395	25.4545	0.00434	16.9128	0.00982
23.0303	0.14698	21.0403	0.01364	21.0403	0.00586	25.9091	0.0342	23.0303	0.02747	25.9091	0.00474	25.9091	0.01268	25.9091	0.01706	25.9091	0.00431	25.9091	0.06384	25.9091	0.01832	25.9091	0.00507	25.9091	0.00392	25.9091	0.00322	25.9091	0.0013	25.9091	0.02327	25.9091	0.02262	17.2148	0.00242	21.0403	0.00575	21.0403	0.00153	21.0403	0.00113	25.9091	0.05307	17.2148	0.00402	25.9091	0.00379	17.2148	0.01055
23.4343	0.15931	21.4094	0.01595	21.4094	0.0064	26.3636	0.01682	23.4343	0.0319	26.3636	0.00386	26.3636	0.00299	26.3636	0.01122	26.3636	0.00353	26.3636	0.03659	26.3636	0.01269	26.3636	0.00417	26.3636	0.00332	26.3636	0.00292	26.3636	0.00123	26.3636	0.00962	26.3636	0.01588	17.5168	0.00265	21.4094	0.00553	21.4094	0.00136	21.4094	0.00105	26.3636	0.02871	17.5168	0.00409	26.3636	0.00321	17.5168	0.01119
23.8384	0.15546	21.7785	0.01852	21.7785	0.00697	26.8182	0.00831	23.8384	0.03468	26.8182	0.00314	26.8182	0.000722116	26.8182	0.00743	26.8182	0.0029	26.8182	0.02075	26.8182	0.00854	26.8182	0.00338	26.8182	0.0029	26.8182	0.00267	26.8182	0.00118	26.8182	0.00398	26.8182	0.0106	17.8188	0.0029	21.7785	0.00537	21.7785	0.00122	21.7785	0.000988792	26.8182	0.01489	17.8188	0.00418	26.8182	0.00267	17.8188	0.01174
24.2424	0.13504	22.1477	0.02127	22.1477	0.00753	27.2727	0.00437	24.2424	0.03495	27.2727	0.00258	27.2727	0.000202228	27.2727	0.0051	27.2727	0.0024	27.2727	0.01216	27.2727	0.00573	27.2727	0.00274	27.2727	0.00259	27.2727	0.00245	27.2727	0.00112	27.2727	0.00175	27.2727	0.00689	18.1208	0.00316	22.1477	0.00522	22.1477	0.00111	22.1477	0.000935957	27.2727	0.00773	18.1208	0.00427	27.2727	0.00221	18.1208	0.01223
24.6465	0.10437	22.5168	0.02405	22.5168	0.00806	27.7273	0.00254	24.6465	0.03258	27.7273	0.00215	27.7273	7.15488e-05	27.7273	0.00369	27.7273	0.002	27.7273	0.00764	27.7273	0.00392	27.7273	0.00222	27.7273	0.00234	27.7273	0.00228	27.7273	0.00106	27.7273	0.000859017	27.7273	0.00448	18.4228	0.00345	22.5168	0.00507	22.5168	0.00103	22.5168	0.000891727	27.7273	0.00421	18.4228	0.00438	27.7273	0.00183	18.4228	0.0127
25.0505	0.07213	22.8859	0.02666	22.8859	0.00853	28.1818	0.00167	25.0505	0.02806	28.1818	0.00182	28.1818	3.35321e-05	28.1818	0.00282	28.1818	0.00169	28.1818	0.00523	28.1818	0.00277	28.1818	0.00183	28.1818	0.00214	28.1818	0.00212	28.1818	0.001	28.1818	0.000479789	28.1818	0.00298	18.7248	0.00377	22.8859	0.00493	22.8859	0.000953659	22.8859	0.000854447	28.1818	0.00247	18.7248	0.00451	28.1818	0.00154	18.7248	0.01321
25.4545	0.04557	23.255	0.02877	23.255	0.0089	28.6364	0.00125	25.4545	0.02249	28.6364	0.00155	28.6364	2.09486e-05	28.6364	0.00228	28.6364	0.00145	28.6364	0.00391	28.6364	0.00205	28.6364	0.00153	28.6364	0.00195	28.6364	0.00199	28.6364	0.000945051	28.6364	0.000307664	28.6364	0.00207	19.0268	0.00412	23.255	0.00479	23.255	0.000893806	23.255	0.000822433	28.6364	0.00159	19.0268	0.00469	28.6364	0.00133	19.0268	0.01379
25.8586	0.02686	23.6242	0.0301	23.6242	0.00914	29.0909	0.00104	25.8586	0.01696	29.0909	0.00134	29.0909	1.69791e-05	29.0909	0.00193	29.0909	0.00127	29.0909	0.00316	29.0909	0.00159	29.0909	0.0013	29.0909	0.00178	29.0909	0.00187	29.0909	0.000886952	29.0909	0.000224972	29.0909	0.00152	19.3289	0.0045	23.6242	0.00467	23.6242	0.000843318	23.6242	0.000794695	29.0909	0.00113	19.3289	0.00491	29.0909	0.00117	19.3289	0.01454
26.2626	0.01518	23.9933	0.03045	23.9933	0.00924	29.5455	0.000947342	26.2626	0.01219	29.5455	0.00116	29.5455	1.71112e-05	29.5455	0.00169	29.5455	0.00113	29.5455	0.00274	29.5455	0.00128	29.5455	0.00113	29.5455	0.00162	29.5455	0.00177	29.5455	0.000833003	29.5455	0.000184227	29.5455	0.00119	19.6309	0.00491	23.9933	0.00455	23.9933	0.000800488	23.9933	0.000771029	29.5455	0.000869846	19.6309	0.00521	29.5455	0.00106	19.6309	0.01555
26.6667	0.00843	24.3624	0.02968	24.3624	0.00917	30	0.000922222	26.6667	0.00851	30	0.00101	30	2.03424e-05	30	0.00151	30	0.00102	30	0.00249	30	0.00108	30	0.001	30	0.00148	30	0.00167	30	0.000786172	30	0.000166036	30	0.00099126	19.9329	0.00535	24.3624	0.00446	24.3624	0.000763961	24.3624	0.000750763	30	0.000720457	19.9329	0.00561	30	0.000979653	19.9329	0.0169
27.0707	0.00473	24.7315	0.02787	24.7315	0.00891	30.4545	0.000939437	27.0707	0.00587	30.4545	0.000886411	30.4545	2.71239e-05	30.4545	0.00137	30.4545	0.000937644	30.4545	0.00234	30.4545	0.000935211	30.4545	0.000901596	30.4545	0.00135	30.4545	0.00159	30.4545	0.000747894	30.4545	0.00016143	30.4545	0.000879876	20.2349	0.00583	24.7315	0.0044	24.7315	0.00073269	24.7315	0.000734592	30.4545	0.000629718	20.2349	0.00613	30.4545	0.00091911	20.2349	0.01874
27.4747	0.00273	25.1007	0.02526	25.1007	0.00848	30.9091	0.00097595	27.4747	0.00408	30.9091	0.000789991	30.9091	3.90406e-05	30.9091	0.00126	30.9091	0.000876189	30.9091	0.00225	30.9091	0.000830404	30.9091	0.000821334	30.9091	0.00125	30.9091	0.00151	30.9091	0.000718422	30.9091	0.000166239	30.9091	0.000822422	20.5369	0.00633	25.1007	0.00435	25.1007	0.000705709	25.1007	0.000723189	30.9091	0.000571536	20.5369	0.00679	30.9091	0.000869978	20.5369	0.02127
27.8788	0.00166	25.4698	0.02213	25.4698	0.0079	31.3636	0.00102	27.8788	0.0029	31.3636	0.000715656	31.3636	5.8634e-05	31.3636	0.00117	31.3636	0.000828992	31.3636	0.00219	31.3636	0.000751197	31.3636	0.000755635	31.3636	0.00118	31.3636	0.00145	31.3636	0.000696777	31.3636	0.000178527	31.3636	0.000797698	20.8389	0.00686	25.4698	0.0043	25.4698	0.000682473	25.4698	0.000717243	31.3636	0.000530821	20.8389	0.00765	31.3636	0.000825672	20.8389	0.02467
28.2828	0.00107	25.8389	0.01885	25.8389	0.0072	31.8182	0.00106	28.2828	0.00214	31.8182	0.000660085	31.8182	8.90583e-05	31.8182	0.0011	31.8182	0.00079138	31.8182	0.00214	31.8182	0.000690228	31.8182	0.000700289	31.8182	0.00112	31.8182	0.00139	31.8182	0.000681016	31.8182	0.000197289	31.8182	0.000790678	21.1409	0.00738	25.8389	0.00425	25.8389	0.000662201	25.8389	0.000717321	31.8182	0.000501024	21.1409	0.00871	31.8182	0.000781685	21.1409	0.02923
28.6869	0.000733682	26.2081	0.01568	26.2081	0.00644	32.2727	0.00109	28.6869	0.00164	32.2727	0.000619563	32.2727	0.000133739	32.2727	0.00106	32.2727	0.000759848	32.2727	0.00209	32.2727	0.000643242	32.2727	0.000652449	32.2727	0.00109	32.2727	0.00135	32.2727	0.000668526	32.2727	0.000221342	32.2727	0.000788706	21.443	0.0079	26.2081	0.00418	26.2081	0.000644186	26.2081	0.000723825	32.2727	0.000478833	21.443	0.01003	32.2727	0.000736642	21.443	0.03525
29.0909	0.00053912	26.5772	0.01283	26.5772	0.00565	32.7273	0.00111	29.0909	0.00133	32.7273	0.000590355	32.7273	0.00019488	32.7273	0.00104	32.7273	0.000731348	32.7273	0.00202	32.7273	0.000607983	32.7273	0.000610159	32.7273	0.00107	32.7273	0.00131	32.7273	0.000657278	32.7273	0.000249279	32.7273	0.000783461	21.745	0.00838	26.5772	0.00408	26.5772	0.000628071	26.5772	0.000736411	32.7273	0.000464156	21.745	0.01161	32.7273	0.000690699	21.745	0.04294
29.4949	0.000421652	26.9463	0.01041	26.9463	0.00489	33.1818	0.00112	29.4949	0.00112	33.1818	0.000569345	33.1818	0.00027208	33.1818	0.00104	33.1818	0.000703832	33.1818	0.00195	33.1818	0.000583348	33.1818	0.000571863	33.1818	0.00107	33.1818	0.00128	33.1818	0.000645755	33.1818	0.000279336	33.1818	0.00076957	22.047	0.00881	26.9463	0.00394	26.9463	0.000613255	26.9463	0.000754421	33.1818	0.000457896	22.047	0.01348	33.1818	0.000646611	22.047	0.05258
29.899	0.000348532	27.3154	0.00842	27.3154	0.00419	33.6364	0.00111	29.899	0.000986253	33.6364	0.000552926	33.6364	0.000360667	33.6364	0.00106	33.6364	0.000675561	33.6364	0.00186	33.6364	0.000568359	33.6364	0.000537109	33.6364	0.00108	33.6364	0.00127	33.6364	0.000633383	33.6364	0.000308939	33.6364	0.000746553	22.349	0.00916	27.3154	0.00376	27.3154	0.00059953	27.3154	0.000776778	33.6364	0.000461472	22.349	0.01558	33.6364	0.000606725	22.349	0.0639
30.303	0.000302629	27.6846	0.00684	27.6846	0.00357	34.0909	0.00109	30.303	0.000896832	34.0909	0.000538804	34.0909	0.00045339	34.0909	0.00109	34.0909	0.000645674	34.0909	0.00177	34.0909	0.000561819	34.0909	0.000505363	34.0909	0.0011	34.0909	0.00125	34.0909	0.000620642	34.0909	0.000335573	34.0909	0.000716777	22.651	0.0094	27.6846	0.00356	27.6846	0.000586699	27.6846	0.000801822	34.0909	0.000475688	22.651	0.01791	34.0909	0.000574155	22.651	0.07634
30.7071	0.000273239	28.0537	0.00562	28.0537	0.00303	34.5455	0.00107	30.7071	0.000838016	34.5455	0.000524836	34.5455	0.00054335	34.5455	0.00114	34.5455	0.000614216	34.5455	0.00167	34.5455	0.000562481	34.5455	0.00047701	34.5455	0.00112	34.5455	0.00125	34.5455	0.000608467	34.5455	0.000357196	34.5455	0.000684465	22.953	0.00952	28.0537	0.00333	28.0537	0.00057476	28.0537	0.000827676	34.5455	0.000501124	22.953	0.02032	34.5455	0.000550156	22.953	0.08872
31.1111	0.000254619	28.4228	0.00468	28.4228	0.00257	35	0.00105	31.1111	0.000797342	35	0.000510226	35	0.000625347	35	0.00119	35	0.000582062	35	0.00156	35	0.000568705	35	0.000452599	35	0.00114	35	0.00125	35	0.000598091	35	0.000371993	35	0.000654018	23.255	0.00951	28.4228	0.0031	28.4228	0.000563806	28.4228	0.000852447	35	0.000537742	23.255	0.02267	35	0.000535676	23.255	0.09944
31.5152	0.000243581	28.7919	0.00396	28.7919	0.00218	35.4545	0.00103	31.5152	0.00076709	35.4545	0.000495126	35.4545	0.000696881	35.4545	0.00124	35.4545	0.00055069	35.4545	0.00146	35.4545	0.000578669	35.4545	0.000432733	35.4545	0.00117	35.4545	0.00125	35.4545	0.000590571	35.4545	0.000379718	35.4545	0.00062907	23.557	0.00936	28.7919	0.00287	28.7919	0.000553949	28.7919	0.000874919	35.4545	0.000583739	23.557	0.02478	35.4545	0.000530273	23.557	0.10618
31.9192	0.000238146	29.1611	0.00341	29.1611	0.00186	35.9091	0.00102	31.9192	0.000743194	35.9091	0.000480314	35.9091	0.000757443	35.9091	0.00128	35.9091	0.000521833	35.9091	0.00135	35.9091	0.000590515	35.9091	0.00041815	35.9091	0.00118	35.9091	0.00125	35.9091	0.000587034	35.9091	0.000381191	35.9091	0.000612478	23.8591	0.00908	29.1611	0.00267	29.1611	0.000545467	29.1611	0.000893892	35.9091	0.000636568	23.8591	0.02643	35.9091	0.000532809	23.8591	0.10759
32.3232	0.000237406	29.5302	0.00299	29.5302	0.00159	36.3636	0.00101	32.3232	0.000722394	36.3636	0.000466975	36.3636	0.000807764	36.3636	0.00131	36.3636	0.000497277	36.3636	0.00125	36.3636	0.000602725	36.3636	0.000409462	36.3636	0.00119	36.3636	0.00125	36.3636	0.00058833	36.3636	0.000377332	36.3636	0.000605941	24.1611	0.00868	29.5302	0.00248	29.5302	0.000538563	29.5302	0.00090915	36.3636	0.000691752	24.1611	0.02741	36.3636	0.000541695	24.1611	0.10297
32.7273	0.000241091	29.8993	0.00266	29.8993	0.00136	36.8182	0.00101	32.7273	0.000704353	36.8182	0.000456069	36.8182	0.00084657	36.8182	0.00134	36.8182	0.000478382	36.8182	0.00116	36.8182	0.000614202	36.8182	0.000407318	36.8182	0.00119	36.8182	0.00124	36.8182	0.000595372	36.8182	0.000369965	36.8182	0.000610355	24.4631	0.00819	29.8993	0.00232	29.8993	0.000533358	29.8993	0.000920972	36.8182	0.000743119	24.4631	0.02758	36.8182	0.000555324	24.4631	0.093
33.1313	0.00024928	30.2685	0.0024	30.2685	0.00118	37.2727	0.00101	33.1313	0.000689501	37.2727	0.000448439	37.2727	0.000874254	37.2727	0.00135	37.2727	0.000466023	37.2727	0.00108	37.2727	0.000624546	37.2727	0.000412009	37.2727	0.00118	37.2727	0.00122	37.2727	0.000609049	37.2727	0.000360021	37.2727	0.000626162	24.7651	0.00763	30.2685	0.00219	30.2685	0.000529842	30.2685	0.000929809	37.2727	0.000785275	24.7651	0.02689	37.2727	0.000571711	24.7651	0.07945
33.5354	0.000262002	30.6376	0.00218	30.6376	0.00102	37.7273	0.00101	33.5354	0.000679054	37.7273	0.000444681	37.7273	0.000889752	37.7273	0.00136	37.7273	0.000461089	37.7273	0.00102	37.7273	0.000634092	37.7273	0.000423802	37.7273	0.00117	37.7273	0.0012	37.7273	0.000630357	37.7273	0.000349434	37.7273	0.000653534	25.0671	0.00702	30.6376	0.00209	30.6376	0.000528128	30.6376	0.000936629	37.7273	0.000812116	25.0671	0.02538	37.7273	0.000589444	25.0671	0.06452
33.9394	0.000279524	31.0067	0.00201	31.0067	0.000890485	38.1818	0.00102	33.9394	0.000674505	38.1818	0.000444591	38.1818	0.000893233	38.1818	0.00135	38.1818	0.000463967	38.1818	0.000972333	38.1818	0.000643524	38.1818	0.000442691	38.1818	0.00115	38.1818	0.00118	38.1818	0.000660256	38.1818	0.000339485	38.1818	0.00069206	25.3691	0.0064	31.0067	0.00201	31.0067	0.00052798	31.0067	0.000942281	38.1818	0.000821067	25.3691	0.02323	38.1818	0.000607529	25.3691	0.04997
34.3434	0.000301641	31.3758	0.00185	31.3758	0.000784365	38.6364	0.00103	34.3434	0.000677311	38.6364	0.000451068	38.6364	0.000885107	38.6364	0.00134	38.6364	0.000475074	38.6364	0.000946812	38.6364	0.000654015	38.6364	0.000468795	38.6364	0.00113	38.6364	0.00116	38.6364	0.000699795	38.6364	0.000330795	38.6364	0.000741925	25.6711	0.00579	31.3758	0.00196	31.3758	0.00052927	31.3758	0.000947649	38.6364	0.000811342	25.6711	0.02066	38.6364	0.000625363	25.6711	0.03752
34.7475	0.000328564	31.745	0.00172	31.745	0.000698356	39.0909	0.00105	34.7475	0.000688543	39.0909	0.000462466	39.0909	0.000866078	39.0909	0.00132	39.0909	0.00049479	39.0909	0.000945149	39.0909	0.000666261	39.0909	0.000501916	39.0909	0.00111	39.0909	0.00115	39.0909	0.00074985	39.0909	0.00032483	39.0909	0.000802583	25.9732	0.00521	31.745	0.00193	31.745	0.000531735	31.745	0.000953032	39.0909	0.000788047	25.9732	0.01789	39.0909	0.000642976	25.9732	0.02741
35.1515	0.000360543	32.1141	0.0016	32.1141	0.000629535	39.5455	0.00108	35.1515	0.000709318	39.5455	0.000480462	39.5455	0.00083863	39.5455	0.0013	39.5455	0.000523658	39.5455	0.000967764	39.5455	0.000681125	39.5455	0.00054179	39.5455	0.00111	39.5455	0.00115	39.5455	0.000811204	39.5455	0.000323482	39.5455	0.000874414	26.2752	0.00466	32.1141	0.00192	32.1141	0.000534994	32.1141	0.000958325	39.5455	0.000757906	26.2752	0.01518	39.5455	0.000660933	26.2752	0.01973
35.5556	0.000397356	32.4832	0.00149	32.4832	0.000575886	40	0.00113	35.5556	0.000740125	40	0.000505815	40	0.000803909	40	0.00129	40	0.00056221	40	0.00102	40	0.000698844	40	0.000588262	40	0.00113	40	0.00117	40	0.000884522	40	0.000328778	40	0.000958659	26.5772	0.00416	32.4832	0.00192	32.4832	0.000538859	32.4832	0.000963551	40	0.000727073	26.5772	0.01267	40	0.000679926	26.5772	0.01411
35.9596	0.000440006	32.8523	0.00139	32.8523	0.00053505	40.4545	0.00119	35.9596	0.000781996	40.4545	0.000539345	40.4545	0.000766398	40.4545	0.00129	40.4545	0.000611256	40.4545	0.0011	40.4545	0.000719017	40.4545	0.000641115	40.4545	0.00117	40.4545	0.00122	40.4545	0.000970175	40.4545	0.000343176	40.4545	0.00106	26.8792	0.0037	32.8523	0.00193	32.8523	0.000542979	32.8523	0.000968365	40.4545	0.000704048	26.8792	0.01046	40.4545	0.000700852	26.8792	0.01014
36.3636	0.000489283	33.2215	0.00129	33.2215	0.000504893	40.9091	0.00127	36.3636	0.000835719	40.9091	0.000581841	40.9091	0.000728797	40.9091	0.0013	40.9091	0.000671407	40.9091	0.00121	40.9091	0.000741641	40.9091	0.000700125	40.9091	0.00124	40.9091	0.0013	40.9091	0.00107	40.9091	0.000369768	40.9091	0.00117	27.1812	0.0033	33.2215	0.00194	33.2215	0.000547176	33.2215	0.000972103	40.9091	0.000693148	27.1812	0.00859	40.9091	0.000725057	27.1812	0.00738
36.7677	0.000546935	33.5906	0.00121	33.5906	0.000483441	41.3636	0.00137	36.7677	0.000902894	41.3636	0.000633911	41.3636	0.000694609	41.3636	0.00134	41.3636	0.000743678	41.3636	0.00137	41.3636	0.000765932	41.3636	0.000765474	41.3636	0.00134	41.3636	0.00142	41.3636	0.00118	41.3636	0.000412638	41.3636	0.00131	27.4832	0.00294	33.5906	0.00195	33.5906	0.00055121	33.5906	0.000973821	41.3636	0.000698952	27.4832	0.00706	41.3636	0.000753854	27.4832	0.00548
37.1717	0.000615998	33.9597	0.00114	33.9597	0.000468675	41.8182	0.0015	37.1717	0.000985864	41.8182	0.000695914	41.8182	0.000667398	41.8182	0.00142	41.8182	0.000828859	41.8182	0.00156	41.8182	0.00079184	41.8182	0.000836787	41.8182	0.00149	41.8182	0.00158	41.8182	0.0013	41.8182	0.00047758	41.8182	0.00148	27.7852	0.00262	33.9597	0.00196	33.9597	0.000555154	33.9597	0.000973039	41.8182	0.000725518	27.7852	0.00583	41.8182	0.000788861	27.7852	0.00418
37.5758	0.0007005	34.3289	0.00108	34.3289	0.000458913	42.2727	0.00166	37.5758	0.00109	42.2727	0.000766268	42.2727	0.000651422	42.2727	0.00154	42.2727	0.000927332	42.2727	0.00182	42.2727	0.000819713	42.2727	0.000914665	42.2727	0.00168	42.2727	0.0018	42.2727	0.00144	42.2727	0.000572059	42.2727	0.0017	28.0872	0.00235	34.3289	0.00196	34.3289	0.000558974	34.3289	0.000969095	42.2727	0.000775958	28.0872	0.00486	42.2727	0.000831305	28.0872	0.00328
37.9798	0.000805601	34.698	0.00102	34.698	0.000452462	42.7273	0.00186	37.9798	0.00121	42.7273	0.000849142	42.7273	0.000650633	42.7273	0.00173	42.7273	0.00104	42.7273	0.00217	42.7273	0.000850883	42.7273	0.000999149	42.7273	0.00195	42.7273	0.00208	42.7273	0.00159	42.7273	0.00070782	42.7273	0.00196	28.3893	0.00211	34.698	0.00195	34.698	0.000562731	34.698	0.000961309	42.7273	0.000854187	28.3893	0.00411	42.7273	0.000882924	28.3893	0.00266
38.3838	0.000937207	35.0671	0.000978751	35.0671	0.000448058	43.1818	0.00212	38.3838	0.00137	43.1818	0.00094419	43.1818	0.000669462	43.1818	0.002	43.1818	0.00117	43.1818	0.00262	43.1818	0.000887333	43.1818	0.00109	43.1818	0.00229	43.1818	0.00243	43.1818	0.00174	43.1818	0.000901324	43.1818	0.00229	28.6913	0.0019	35.0671	0.00193	35.0671	0.000566532	35.0671	0.000949671	43.1818	0.000965353	28.6913	0.00352	43.1818	0.000944821	28.6913	0.00222
38.7879	0.0011	35.4362	0.000940915	35.4362	0.000444405	43.6364	0.00247	38.7879	0.00156	43.6364	0.00105	43.6364	0.000713274	43.6364	0.00239	43.6364	0.00131	43.6364	0.00325	43.6364	0.000932232	43.6364	0.00119	43.6364	0.00274	43.6364	0.00289	43.6364	0.00191	43.6364	0.00117	43.6364	0.00272	28.9933	0.00172	35.4362	0.0019	35.4362	0.000570664	35.4362	0.000933793	43.6364	0.00112	28.9933	0.00306	43.6364	0.00102	28.9933	0.00192
39.1919	0.00132	35.8054	0.000910072	35.8054	0.00044099	44.0909	0.00293	39.1919	0.0018	44.0909	0.00117	44.0909	0.000787616	44.0909	0.00292	44.0909	0.00146	44.0909	0.00414	44.0909	0.000988697	44.0909	0.0013	44.0909	0.00332	44.0909	0.00347	44.0909	0.00208	44.0909	0.00156	44.0909	0.00327	29.2953	0.00156	35.8054	0.00186	35.8054	0.000575184	35.8054	0.000914538	44.0909	0.00131	29.2953	0.0027	44.0909	0.0011	29.2953	0.00172
39.596	0.00159	36.1745	0.000885525	36.1745	0.000437316	44.5455	0.00359	39.596	0.00209	44.5455	0.00132	44.5455	0.000899307	44.5455	0.00361	44.5455	0.00162	44.5455	0.00541	44.5455	0.00106	44.5455	0.00141	44.5455	0.00408	44.5455	0.0042	44.5455	0.00226	44.5455	0.0021	44.5455	0.004	29.5973	0.00142	36.1745	0.00182	36.1745	0.000580342	36.1745	0.000892273	44.5455	0.00157	29.5973	0.00241	44.5455	0.0012	29.5973	0.00158
40	0.00386	36.5436	0.000866086	36.5436	0.000433449	45	0.00906	40	0.00492	45	0.00296	45	0.00211	45	0.00906	45	0.00362	45	0.01452	45	0.0023	45	0.00307	45	0.01016	45	0.01024	45	0.00488	45	0.00575	45	0.00995	29.8993	0.0013	36.5436	0.00176	36.5436	0.000586121	36.5436	0.000868203	45	0.00378	29.8993	0.00219	45	0.00261	29.8993	0.00149
		36.9128	0.000851678	36.9128	0.000429475																											--	--	30.2013	0.00119	36.9128	0.00171	36.9128	0.000592581	36.9128	0.000842923	--	--	30.2013	0.002	--	--	30.2013	0.00143
		37.2819	0.000841457	37.2819	0.000425582																											--	--	30.5034	0.0011	37.2819	0.00165	37.2819	0.000599676	37.2819	0.000817981	--	--	30.5034	0.00185	--	--	30.5034	0.00141
		37.651	0.000835137	37.651	0.000422376																											--	--	30.8054	0.00103	37.651	0.0016	37.651	0.000607322	37.651	0.000794347	--	--	30.8054	0.00172	--	--	30.8054	0.0014
		38.0201	0.000831743	38.0201	0.000419698																											--	--	31.1074	0.000957193	38.0201	0.00156	38.0201	0.000615326	38.0201	0.000772851	--	--	31.1074	0.00161	--	--	31.1074	0.00141
		38.3893	0.000830898	38.3893	0.000417899																											--	--	31.4094	0.000898747	38.3893	0.00151	38.3893	0.000623487	38.3893	0.000754038	--	--	31.4094	0.00151	--	--	31.4094	0.00143
		38.7584	0.000831917	38.7584	0.000416881																											--	--	31.7114	0.000848762	38.7584	0.00148	38.7584	0.000631583	38.7584	0.0007383	--	--	31.7114	0.00143	--	--	31.7114	0.00145
		39.1275	0.000834276	39.1275	0.000416507																											--	--	32.0134	0.000806502	39.1275	0.00144	39.1275	0.000639384	39.1275	0.00072574	--	--	32.0134	0.00135	--	--	32.0134	0.00148
		39.4966	0.000837017	39.4966	0.00041686																											--	--	32.3154	0.000771357	39.4966	0.00141	39.4966	0.000646689	39.4966	0.000716408	--	--	32.3154	0.00127	--	--	32.3154	0.0015
		39.8658	0.000839096	39.8658	0.000417815																											--	--	32.6175	0.000742645	39.8658	0.00139	39.8658	0.000653193	39.8658	0.000710121	--	--	32.6175	0.0012	--	--	32.6175	0.00152
		40.2349	0.00083989	40.2349	0.000419477																											--	--	32.9195	0.000719882	40.2349	0.00136	40.2349	0.000658732	40.2349	0.000706846	--	--	32.9195	0.00114	--	--	32.9195	0.00153
		40.604	0.000838829	40.604	0.000421879																											--	--	33.2215	0.000702698	40.604	0.00134	40.604	0.000663119	40.604	0.000706324	--	--	33.2215	0.00108	--	--	33.2215	0.00153
		40.9732	0.000835186	40.9732	0.000424927																											--	--	33.5235	0.000690626	40.9732	0.00132	40.9732	0.000666233	40.9732	0.0007085	--	--	33.5235	0.00102	--	--	33.5235	0.00153
		41.3423	0.0008287	41.3423	0.000428802																											--	--	33.8255	0.000683429	41.3423	0.0013	41.3423	0.000668049	41.3423	0.000713392	--	--	33.8255	0.000971995	--	--	33.8255	0.00151
		41.7114	0.000818861	41.7114	0.000433499																											--	--	34.1275	0.000680786	41.7114	0.00129	41.7114	0.000668589	41.7114	0.000720827	--	--	34.1275	0.000924708	--	--	34.1275	0.0015
		42.0805	0.000805954	42.0805	0.000438965																											--	--	34.4295	0.000682442	42.0805	0.00128	42.0805	0.000667994	42.0805	0.000730611	--	--	34.4295	0.000882226	--	--	34.4295	0.00148
		42.4497	0.000790404	42.4497	0.000445426																											--	--	34.7315	0.000688153	42.4497	0.00128	42.4497	0.000666423	42.4497	0.000742572	--	--	34.7315	0.000844781	--	--	34.7315	0.00145
		42.8188	0.000772876	42.8188	0.000452738																											--	--	35.0336	0.000697635	42.8188	0.00128	42.8188	0.00066413	42.8188	0.000756258	--	--	35.0336	0.000812156	--	--	35.0336	0.00143
		43.1879	0.000754176	43.1879	0.00046092																											--	--	35.3356	0.000710657	43.1879	0.00129	43.1879	0.000661469	43.1879	0.00077089	--	--	35.3356	0.000784602	--	--	35.3356	0.00141
		43.557	0.000735289	43.557	0.000470271																											--	--	35.6376	0.000726897	43.557	0.0013	43.557	0.000658695	43.557	0.000785917	--	--	35.6376	0.000762308	--	--	35.6376	0.0014
		43.9262	0.000717273	43.9262	0.000480741																											--	--	35.9396	0.000746235	43.9262	0.00132	43.9262	0.000656109	43.9262	0.000800464	--	--	35.9396	0.000744789	--	--	35.9396	0.00138
		44.2953	0.000699457	44.2953	0.000492632																											--	--	36.2416	0.000768389	44.2953	0.00134	44.2953	0.000653604	44.2953	0.000812799	--	--	36.2416	0.000732224	--	--	36.2416	0.00137
		44.6644	0.000686143	44.6644	0.000505981																											--	--	36.5436	0.000793122	44.6644	0.00137	44.6644	0.000652252	44.6644	0.000824036	--	--	36.5436	0.000724402	--	--	36.5436	0.00136
		45.0336	0.000676468	45.0336	0.000520984																											--	--	36.8456	0.000820346	45.0336	0.0014	45.0336	0.00065179	45.0336	0.000833325	--	--	36.8456	0.000720918	--	--	36.8456	0.00136
		45.4027	0.000670899	45.4027	0.000537864																											--	--	37.1477	0.000849786	45.4027	0.00143	45.4027	0.000652399	45.4027	0.000840879	--	--	37.1477	0.000721664	--	--	37.1477	0.00135
		45.7718	0.000669885	45.7718	0.000556759																											--	--	37.4497	0.00088133	45.7718	0.00145	45.7718	0.000654155	45.7718	0.000847374	--	--	37.4497	0.000726718	--	--	37.4497	0.00135
		46.1409	0.000673702	46.1409	0.000577821																											--	--	37.7517	0.000914906	46.1409	0.00148	46.1409	0.000657105	46.1409	0.000853785	--	--	37.7517	0.000735606	--	--	37.7517	0.00135
		46.5101	0.000682487	46.5101	0.000601218																											--	--	38.0537	0.000950521	46.5101	0.0015	46.5101	0.000661348	46.5101	0.000861317	--	--	38.0537	0.000748624	--	--	38.0537	0.00134
		46.8792	0.000696237	46.8792	0.00062701																											--	--	38.3557	0.000988191	46.8792	0.00152	46.8792	0.000666775	46.8792	0.000871257	--	--	38.3557	0.000765796	--	--	38.3557	0.00134
		47.2483	0.00071504	47.2483	0.000655418																											--	--	38.6577	0.00103	47.2483	0.00155	47.2483	0.00067352	47.2483	0.000884753	--	--	38.6577	0.000787389	--	--	38.6577	0.00135
		47.6175	0.000738901	47.6175	0.000686377																											--	--	38.9597	0.00107	47.6175	0.00157	47.6175	0.000681425	47.6175	0.000902899	--	--	38.9597	0.000814245	--	--	38.9597	0.00135
		47.9866	0.000767768	47.9866	0.000720087																											--	--	39.2617	0.00111	47.9866	0.0016	47.9866	0.000690566	47.9866	0.000926406	--	--	39.2617	0.000846517	--	--	39.2617	0.00136
		48.3557	0.000802056	48.3557	0.000756379																											--	--	39.5638	0.00116	48.3557	0.00164	48.3557	0.000700837	48.3557	0.000955863	--	--	39.5638	0.000885625	--	--	39.5638	0.00137
		48.7248	0.000841647	48.7248	0.000795483																											--	--	39.8658	0.00121	48.7248	0.00168	48.7248	0.000712197	48.7248	0.000991366	--	--	39.8658	0.00093234	--	--	39.8658	0.00138
		49.094	0.000887377	49.094	0.000837118																											--	--	40.1678	0.00127	49.094	0.00172	49.094	0.000724673	49.094	0.00103	--	--	40.1678	0.00098818	--	--	40.1678	0.0014
		49.4631	0.000939687	49.4631	0.000881709																											--	--	40.4698	0.00133	49.4631	0.00178	49.4631	0.00073813	49.4631	0.00108	--	--	40.4698	0.00105	--	--	40.4698	0.00142
		49.8322	0.00099942	49.8322	0.000929005																											--	--	40.7718	0.00139	49.8322	0.00185	49.8322	0.000752761	49.8322	0.00113	--	--	40.7718	0.00113	--	--	40.7718	0.00144
		50.2013	0.00107	50.2013	0.000979624																											--	--	41.0738	0.00147	50.2013	0.00192	50.2013	0.000768369	50.2013	0.00119	--	--	41.0738	0.00123	--	--	41.0738	0.00147
		50.5705	0.00115	50.5705	0.00103																											--	--	41.3758	0.00155	50.5705	0.00201	50.5705	0.000785288	50.5705	0.00125	--	--	41.3758	0.00134	--	--	41.3758	0.0015
		50.9396	0.00124	50.9396	0.00109																											--	--	41.6779	0.00164	50.9396	0.00212	50.9396	0.000803417	50.9396	0.00132	--	--	41.6779	0.00147	--	--	41.6779	0.00153
		51.3087	0.00134	51.3087	0.00116																											--	--	41.9799	0.00174	51.3087	0.00223	51.3087	0.000823082	51.3087	0.00139	--	--	41.9799	0.00163	--	--	41.9799	0.00157
		51.6779	0.00146	51.6779	0.00122																											--	--	42.2819	0.00186	51.6779	0.00237	51.6779	0.000844345	51.6779	0.00147	--	--	42.2819	0.00181	--	--	42.2819	0.00162
		52.047	0.0016	52.047	0.0013																											--	--	42.5839	0.00199	52.047	0.00253	52.047	0.000867454	52.047	0.00155	--	--	42.5839	0.00203	--	--	42.5839	0.00167
		52.4161	0.00176	52.4161	0.00139																											--	--	42.8859	0.00214	52.4161	0.0027	52.4161	0.00089262	52.4161	0.00165	--	--	42.8859	0.00228	--	--	42.8859	0.00173
		52.7852	0.00194	52.7852	0.00148																											--	--	43.1879	0.00231	52.7852	0.00291	52.7852	0.000919949	52.7852	0.00175	--	--	43.1879	0.00258	--	--	43.1879	0.00181
		53.1544	0.00215	53.1544	0.00159																											--	--	43.4899	0.00251	53.1544	0.00314	53.1544	0.000949819	53.1544	0.00186	--	--	43.4899	0.00292	--	--	43.4899	0.0019
		53.5235	0.00239	53.5235	0.00171																											--	--	43.7919	0.00274	53.5235	0.0034	53.5235	0.000982143	53.5235	0.00198	--	--	43.7919	0.00332	--	--	43.7919	0.00202
		53.8926	0.00267	53.8926	0.00184																											--	--	44.094	0.003	53.8926	0.0037	53.8926	0.00102	53.8926	0.00212	--	--	44.094	0.00377	--	--	44.094	0.00215
		54.2617	0.00299	54.2617	0.00199																											--	--	44.396	0.00331	54.2617	0.00405	54.2617	0.00106	54.2617	0.00228	--	--	44.396	0.00431	--	--	44.396	0.00232
		54.6309	0.00335	54.6309	0.00216																											--	--	44.698	0.00366	54.6309	0.00444	54.6309	0.0011	54.6309	0.00246	--	--	44.698	0.00492	--	--	44.698	0.00252
		55	0.00753	55	0.00469																											--	--	45	0.00816	55	0.00978	55	0.00228	55	0.00533	--	--	45	0.01126	--	--	45	0.00551
[truncated: 25 more columns]

## Sheet: CD transitions-Table S1 Fig. 2B
Table 1	TM1 [°C]	TM2 [°C]	TM1 [°C]	TM2 [°C]	TM1 [°C]	TM2 [°C]		Figure 2B	WT	T [°C]	θ\-(MRW) [deg*cm\+(2)/dmol]	θ\-(MRW) [deg*cm\+(2)/dmol]	θ\-(MRW) [deg*cm\+(2)/dmol]	T42E	T [°C]	θ\-(MRW) [deg*cm\+(2)/dmol]	θ\-(MRW) [deg*cm\+(2)/dmol]	θ\-(MRW) [deg*cm\+(2)/dmol]	S47E	T [°C]	θ\-(MRW) [deg*cm\+(2)/dmol]	θ\-(MRW) [deg*cm\+(2)/dmol]	θ\-(MRW) [deg*cm\+(2)/dmol]	T48E	T [°C]	θ\-(MRW) [deg*cm\+(2)/dmol]	θ\-(MRW) [deg*cm\+(2)/dmol]	θ\-(MRW) [deg*cm\+(2)/dmol]	S47E/T48E	T [°C]	θ\-(MRW) [deg*cm\+(2)/dmol]	θ\-(MRW) [deg*cm\+(2)/dmol]	θ\-(MRW) [deg*cm\+(2)/dmol]	S90E	T [°C]	θ\-(MRW) [deg*cm\+(2)/dmol]	θ\-(MRW) [deg*cm\+(2)/dmol]	θ\-(MRW) [deg*cm\+(2)/dmol]	S144E	T [°C]	θ\-(MRW) [deg*cm\+(2)/dmol]	θ\-(MRW) [deg*cm\+(2)/dmol]	θ\-(MRW) [deg*cm\+(2)/dmol]	T163E	T [°C]	θ\-(MRW) [deg*cm\+(2)/dmol]	θ\-(MRW) [deg*cm\+(2)/dmol]	θ\-(MRW) [deg*cm\+(2)/dmol]	S207E
Hsp26 WT	42.1	69.1	42.1	69.3	42.2	70				20	-8732.04	-9073.64	-8640.17		20	-9073.64	-7940.82	-8094.76		20	-9277.15	-9003.97	-9145.6		20	-8380.32	-8135.9	-8262.29		20	-9574.04	-9451.32	-8486.64		20	-9346.09	-8201.02	-8543.37		20	-8986.11	-7553.29	-7845.59		20	-8806.24	-8650.58	-8396.37
Hsp26 T42E	39.1	68.5	38.9	68.9	39	70				21	-8784.31	-9042.1	-8575.14		21	-9042.1	-7931.86	-8050.49		21	-9075.98	-9001.05	-9102.95		21	-8336.35	-8167.48	-8395.4		21	-9352.9	-9342.13	-8413.72		21	-9418.78	-8277.29	-8589.23		21	-8920.98	-7600.13	-7631.95		21	-8802.5	-8409.44	-8350.76
Hsp26 S47E	40	68.6	40.2	67.5	40.3	69.7				22	-8763.21	-9042.92	-8559.93		22	-9042.92	-7911.48	-8033.47		22	-9251.97	-8907.46	-8988.95		22	-8196	-8195.25	-8304.17		22	-9324.93	-9353.12	-8236.55		22	-9252.05	-8230.23	-8456.64		22	-8862.86	-7545.3	-7571.74		22	-8819.23	-8449.98	-8390.62
Hsp26 T48E	40.1	70	38.6	71.6	39.1	70.6				23	-8615.41	-9026.88	-8486.11		23	-9026.88	-7820.55	-7969.56		23	-9258.62	-8829.02	-9180.56		23	-8287.97	-8119.1	-8276.47		23	-9438.16	-9232.27	-8437.95		23	-9438.65	-8292.38	-8408.98		23	-8827.83	-7551.65	-7641.22		23	-8748.75	-8405.11	-8256.02
Hsp26 S47E/T48E	37.4	72.6	36.3	71.3	36.7	71.5				24	-8697.06	-8964.84	-8494.83		24	-8964.84	-7903.87	-7967.62		24	-9221.94	-8884.75	-9142.01		24	-8212.05	-8233.77	-8259.98		24	-9222.92	-9220.82	-8506.08		24	-9258.55	-8206.77	-8363.04		24	-8725.19	-7523.04	-7505.71		24	-8792.35	-8427.95	-8145.6
Hsp26 S90E	38.2	69.9	37.8	71	37.4	69.9				25	-8647.85	-8858.88	-8421.9		25	-8858.88	-7686.76	-7884.6		25	-9024.59	-8885.2	-9046.77		25	-8147.24	-8217.35	-8232.28		25	-9182.98	-9067.36	-8299.97		25	-9311.88	-8033.69	-8351.24		25	-8738.04	-7591.39	-7465.91		25	-8714.56	-8322.16	-8199.65
Hsp26 S144E	35.1	68.3	35.2	70.1	35.1	68.7				26	-8624.21	-8916.67	-8490.43		26	-8916.67	-7763.44	-7863.7		26	-8989.55	-8855.69	-8944.88		26	-8319.55	-8063.18	-8083.79		26	-9125.84	-9066.99	-8469.88		26	-9116.17	-8140.96	-8243.07		26	-8813.63	-7460.16	-7432.74		26	-8635.8	-8177.41	-8085.43
Hsp26 T163E	35.6	65.7	33.9	64.1	34.4	66.1				27	-8549.94	-8786.77	-8414.22		27	-8786.77	-7562.98	-7734.99		27	-8917.69	-8776.28	-8951.16		27	-8065.94	-8072.89	-8223.24		27	-9037.15	-8957.65	-8144.64		27	-9226.87	-8011.58	-8249.65		27	-8675.96	-7309.58	-7428.49		27	-8478.94	-8017.49	-8135.67
Hsp26 S207E	41	68.7	41.2	68.2	41	69.2				28	-8549.05	-8881.47	-8224.89		28	-8881.47	-7678.25	-7639.73		28	-8913.06	-8651.31	-8981.26		28	-8096.63	-8069.53	-8163.22		28	-9006.86	-8960.34	-8138.5		28	-9104.07	-7824.01	-8213.57		28	-8437.97	-7346.2	-7437.72		28	-8222.42	-7853.7	-7978.3
Hsp26 S208E	38.8	69.1	40	70	39.9	69.8				29	-8505.87	-8748.96	-8156.96		29	-8748.96	-7614.5	-7592.7		29	-8919.41	-8691.12	-8864.5		29	-7952.24	-8038.99	-8072.29		29	-8999.83	-8935.14	-8038.96		29	-8883.7	-7899.01	-8117.65		29	-8390.38	-7360.55	-7401.87		29	-8188.38	-7957.77	-7723.94
Hsp26 S211E	41	69	39.7	70.8	40.9	69.6				30	-8416.46	-8692.81	-8268.07		30	-8692.81	-7489.22	-7606.73		30	-8737.89	-8599.77	-8832.83		30	-7893.79	-7976.73	-7962.02		30	-8868.13	-8712.72	-7921.99		30	-9016.67	-7682.3	-7949.13		30	-8465.9	-7166.03	-7227.89		30	-8158.22	-7782.85	-7833.91
Hsp26 S208E/S211E	37.7	68.4	38	69.1	37.3	68.9				31	-8305.2	-8679.69	-8218.63		31	-8679.69	-7438.94	-7416.11		31	-8853.82	-8662.44	-8807.66		31	-7823.83	-7879.38	-8057.36		31	-8857.28	-8553.2	-7869.12		31	-8881.01	-7608.57	-7974.9		31	-8137.97	-7121.98	-7078.97		31	-8096.18	-7688.03	-7626.44
										32	-8297.52	-8646.43	-8003.57		32	-8646.43	-7355.05	-7414.78		32	-8580.27	-8420.41	-8714.13		32	-7865.19	-7674	-7878.03		32	-8664.71	-8544.82	-7887.52		32	-8797.8	-7679.76	-7787.48		32	-8241.58	-7013.43	-7095.82		32	-7925.44	-7462.26	-7577.39
										33	-8205.73	-8455.91	-8005.66		33	-8455.91	-7146.82	-7356.01		33	-8579.07	-8507.51	-8621.06		33	-7747.31	-7520.95	-7767.02		33	-8419.93	-8397.12	-7681.25		33	-8644.59	-7536.19	-7626.42		33	-8007.99	-6955.1	-6959.96		33	-7708.49	-7645.26	-7395.63
										34	-8137.95	-8215.27	-7961.44		34	-8215.27	-7161.8	-7312.22		34	-8592.3	-8389.93	-8560.55		34	-7540.14	-7605.61	-7720.58		34	-8385.75	-8317.69	-7468.12		34	-8586.84	-7400.94	-7615.07		34	-7964.37	-6752.62	-6895.24		34	-7659.96	-7250.98	-7145.13
										35	-7989.78	-8433.24	-7848.69		35	-8433.24	-7007.33	-7231.05		35	-8417.27	-8266.31	-8378.95		35	-7542.08	-7326.29	-7566.57		35	-8239.39	-8149.5	-7393.2		35	-8448.13	-7386.08	-7596.62		35	-7842.01	-6678.76	-6800.44		35	-7686.47	-7107.1	-7054.34
										36	-8069.34	-8098.65	-7842.88		36	-8098.65	-6881.01	-7014.1		36	-8317.7	-8143.13	-8436.02		36	-7439.9	-7366.59	-7424.19		36	-8144.56	-7995.96	-7234.17		36	-8317.18	-7208.61	-7333.93		36	-7644.35	-6505.5	-6513.9		36	-7416.78	-6958.25	-6792.9
										37	-7823.12	-8149.8	-7785.76		37	-8149.8	-6757.51	-7002.34		37	-8201.09	-8083.07	-8239.34		37	-7507.44	-7057.74	-7441.57		37	-8012.34	-7880.19	-7111.03		37	-8127.29	-7159.51	-7249.94		37	-7443.52	-6423.57	-6311.13		37	-7361.65	-6642.14	-6720.32
										38	-7720.43	-8222.13	-7620.88		38	-8222.13	-6655.15	-6847.84		38	-7875.47	-7914.69	-8126.62		38	-7271.77	-6925.28	-7201.64		38	-7855.73	-7813.85	-6969.94		38	-7956.9	-6919.52	-7295.17		38	-7371.48	-6119.65	-6251.33		38	-7169.27	-6576.33	-6542.48
										39	-7652.65	-7951.9	-7528.05		39	-7951.9	-6538.9	-6715.78		39	-7930.53	-7831.48	-7869.57		39	-7135.43	-6793.09	-7137.66		39	-7786.48	-7567.05	-6743.08		39	-7809.74	-6944.88	-7054.19		39	-7267.48	-6113.11	-6080.46		39	-6969.08	-6473.52	-6347.98
										40	-7492.85	-7843.55	-7325.01		40	-7843.55	-6312.35	-6543.96		40	-7815.94	-7504.66	-7808.92		40	-6950.36	-6563.16	-6976.7		40	-7672.35	-7484.71	-6618.43		40	-7558.97	-6624.56	-6879.19		40	-7014.46	-5880.21	-6095.49		40	-6626	-6233.17	-6199.18
										41	-7487.48	-7709.25	-7191.64		41	-7709.25	-6248.12	-6537.65		41	-7657.8	-7290.83	-7377.35		41	-6911.77	-6384.66	-6564.94		41	-7403.37	-7156.98	-6446.02		41	-7433.05	-6341.47	-6844.41		41	-6864.66	-5763.11	-6035.03		41	-6439.25	-5954.58	-6031.39
										42	-7420.87	-7489.34	-6979.66		42	-7489.34	-6011.79	-6198.18		42	-7265.21	-7091.45	-7315.56		42	-6750.57	-6280.38	-6422.95		42	-7283.69	-7097.66	-6473.68		42	-7318.71	-6281.09	-6503.09		42	-6715.16	-5725.96	-5884.97		42	-6208	-6023.88	-6063.74
										43	-7131.59	-7357.55	-6889.92		43	-7357.55	-5855.8	-6028.52		43	-7058.35	-6884.74	-7026.22		43	-6369.22	-6029.51	-6306.38		43	-7278.08	-6899.55	-6284.29		43	-6973.91	-6062.65	-6477.06		43	-6763.77	-5779.56	-5825.97		43	-6152.7	-6049.57	-5998.99
										44	-6953.19	-7075.09	-6786.58		44	-7075.09	-5823.52	-5844.7		44	-6905.73	-6736.31	-6754.25		44	-6336.57	-5978.3	-6005.11		44	-7149.06	-6883.18	-6326.81		44	-6836.16	-5980.85	-6277.63		44	-6669.87	-5653.83	-5945.55		44	-6211.16	-5966.35	-5919.59
										45	-6815.49	-6938.85	-6589.94		45	-6938.85	-5433.74	-5562.25		45	-6770.15	-6482.22	-6669.88		45	-5935.81	-5831.23	-5954.83		45	-7178.31	-6738.47	-6124.62		45	-6815.76	-5801.88	-6341.74		45	-6575.72	-5719.72	-5803.06		45	-6122.05	-6034.86	-5833.6
										46	-6829.45	-6814.9	-6535.07		46	-6814.9	-5451.99	-5533.37		46	-6694.06	-6267.92	-6556.21		46	-5923.02	-5737.82	-5919.24		46	-7119.94	-6775.26	-6216.83		46	-6551.44	-5731.54	-6197.53		46	-6575.66	-5916.35	-5900.32		46	-6047.47	-5983.67	-6037.78
										47	-6562.27	-6666.61	-6398.35		47	-6666.61	-5348.43	-5454.73		47	-6362.68	-6172.46	-6390.09		47	-5809.9	-5574.38	-5793.58		47	-7067.32	-6853.75	-6148.33		47	-6711.54	-5751.29	-6016.9		47	-6669.61	-5806.74	-5810.97		47	-6136.97	-6002.13	-6097.03
										48	-6227.37	-6422.33	-6276.42		48	-6422.33	-5283.76	-5317.58		48	-6558.49	-6044.23	-6503.16		48	-5800.45	-5534.16	-5815.45		48	-7128.5	-6751.62	-6219.49		48	-6689.84	-5693.72	-6180.64		48	-6609.81	-5612.16	-5699.86		48	-5995.82	-5897.27	-6022.88
										49	-6135.1	-6183.44	-6049.28		49	-6183.44	-5236.13	-5466.96		49	-6502.92	-6101.02	-6484.08		49	-5867.82	-5605.53	-5773.69		49	-7062.49	-6736.47	-6184.83		49	-6628.51	-5763.5	-5965.59		49	-6622.63	-5760.6	-5773.11		49	-6114.48	-6010.27	-5769.22
										50	-6086.49	-6113.72	-5939.24		50	-6113.72	-5156.34	-5205.12		50	-6420.28	-6194.54	-6250.35		50	-5745.93	-5510.82	-5861.12		50	-7118.62	-6889.37	-6183.46		50	-6517.82	-5718.15	-6082.11		50	-6608.87	-5547.56	-5742.68		50	-5995.28	-5985.32	-5810.34
										51	-5970.87	-5962	-5869.21		51	-5962	-5211.85	-5449.87		51	-6479.35	-6054.84	-6305.44		51	-5729.75	-5548.15	-5743.81		51	-6991.82	-6689.89	-6184.37		51	-6515.7	-5582.79	-6125.17		51	-6656.93	-5574.83	-5790.03		51	-6189.28	-5973.28	-5900.84
										52	-6066.63	-6044.02	-5826.32		52	-6044.02	-5114.49	-5365.33		52	-6242.89	-6140.07	-6199.12		52	-5785.69	-5496.13	-5776.59		52	-6831.83	-6749.34	-6161.74		52	-6561.05	-5650.77	-6077.62		52	-6516.02	-5586.54	-5842.86		52	-6064.5	-6047.8	-5832.05
										53	-6020.08	-5963.47	-5874.29		53	-5963.47	-5150.28	-5448.14		53	-6381.64	-6151.74	-6259.95		53	-5581.24	-5459.86	-5743.83		53	-6809.67	-6602.29	-6095.31		53	-6404.87	-5639.43	-6086.24		53	-6592.56	-5512.97	-5631.89		53	-6037.2	-6002.22	-5769.89
										54	-5918.27	-6040.04	-5721.95		54	-6040.04	-5208.55	-5364.1		54	-6383.62	-6066.94	-6280.48		54	-5683.5	-5496.64	-5757.53		54	-6732.73	-6708.23	-6110.21		54	-6406.75	-5643.58	-6077.69		54	-6566.33	-5609.96	-5706.69		54	-5994.28	-5991.19	-5942.93
										55	-5925.89	-5987.61	-5648.77		55	-5987.61	-5137.83	-5344.56		55	-6261.92	-5994.04	-6050.82		55	-5639.8	-5465.84	-5862.83		55	-6958.69	-6734.89	-6104.47		55	-6456.2	-5685.13	-5880.28		55	-6574.35	-5586.14	-5694.58		55	-5928.09	-6027.79	-5744.28
										56	-5772.83	-5994.2	-5654.07		56	-5994.2	-5197.19	-5175.79		56	-6213.2	-6054.68	-6127.85		56	-5639.34	-5444.01	-5723.53		56	-6799.53	-6729.41	-6030.41		56	-6503.53	-5751.49	-5880.51		56	-6566.03	-5455.28	-5707.04		56	-5929.13	-5914.09	-5758.97
										57	-5821.11	-5948.05	-5643.65		57	-5948.05	-5081.59	-5368.89		57	-6105.45	-6018.76	-6163.56		57	-5619.66	-5488.82	-5650.42		57	-6837.44	-6540.37	-6258.12		57	-6397.01	-5576.73	-5810.6		57	-6560.35	-5626.09	-5636.39		57	-5901.55	-5917.88	-5785.59
										58	-5899.41	-6058.35	-5660.31		58	-6058.35	-5053.86	-5355.93		58	-6221.97	-6002.02	-6101.27		58	-5561.02	-5458.2	-5691.87		58	-6752.3	-6605.72	-6180.95		58	-6346.93	-5598.18	-5716.25		58	-6459.6	-5481.56	-5673.68		58	-5801.94	-5871.91	-5769.91
										59	-5812.2	-6121.89	-5686.56		59	-6121.89	-5005.74	-5332.01		59	-6147.6	-5962.02	-5962.59		59	-5433.02	-5418.35	-5651.92		59	-6657.74	-6520.73	-5944.17		59	-6419.27	-5636.97	-5650.63		59	-6422.39	-5538.78	-5635.76		59	-5958.98	-5740.51	-5706.92
										60	-5813.55	-5925.02	-5474.94		60	-5925.02	-4994.08	-5304.71		60	-6173.59	-5827.69	-5921.01		60	-5444.6	-5326.19	-5498.68		60	-6767.78	-6440.89	-6023.27		60	-6408.4	-5581.35	-5765.61		60	-6321.64	-5398.06	-5548.48		60	-5857.18	-5591.3	-5702.78
										61	-5755.99	-5932.01	-5502.56		61	-5932.01	-4961.02	-5342.38		61	-6107.84	-5877.09	-5928.9		61	-5379.44	-5331.53	-5582.66		61	-6664.16	-6481.48	-5955.66		61	-6280.17	-5637.98	-5623.46		61	-6447.8	-5586.49	-5700.4		61	-5770.5	-5526.81	-5606.59
										62	-5576.98	-5794.47	-5706.08		62	-5794.47	-4903.73	-5301.64		62	-6007.17	-5827.79	-5936.07		62	-5445.29	-5365.51	-5534.01		62	-6602.01	-6276.49	-5785.63		62	-6295.42	-5572.23	-5682.8		62	-6336.27	-5378.36	-5440.86		62	-5686.04	-5527.43	-5510.44
										63	-5664.04	-5689.68	-5493.97		63	-5689.68	-4966.35	-5215.42		63	-5884.62	-5873.06	-5792.12		63	-5313.29	-5235.81	-5665.64		63	-6525.4	-6514.21	-5965.15		63	-6284.49	-5558.74	-5623.7		63	-6339.93	-5241.92	-5421.8		63	-5583.37	-5463.89	-5522.37
										64	-5821.64	-5761.12	-5515.74		64	-5761.12	-4819.21	-5156.36		64	-6002.04	-5761.99	-5873.71		64	-5292.07	-5248.27	-5465.16		64	-6409.19	-6191.18	-5872.78		64	-6221.89	-5503.82	-5612.98		64	-6337.33	-5319.96	-5428.56		64	-5487.5	-5429.43	-5559.11
										65	-5589.46	-5640.4	-5351.43		65	-5640.4	-4845.24	-5179.33		65	-5956.25	-5543.34	-5827.2		65	-5336.62	-5112.27	-5388.86		65	-6374.2	-6184.08	-5844.05		65	-6216.6	-5453.97	-5617.2		65	-6242.94	-5342.13	-5365.91		65	-5618.87	-5261.91	-5501.04
										66	-5597.53	-5663.7	-5362.44		66	-5663.7	-4730.48	-5067.27		66	-5879.2	-5573.74	-5604.59		66	-5322.2	-5205.79	-5412.39		66	-6256.59	-6203.13	-5699.34		66	-6102.66	-5404.7	-5633.49		66	-6122.76	-5334.35	-5312.19		66	-5494.42	-5388	-5312.51
										67	-5656.68	-5635.01	-5242.26		67	-5635.01	-4588.18	-4898.24		67	-5834.87	-5670.16	-5693.49		67	-5259.64	-5169.9	-5422.66		67	-6215.47	-6207.46	-5680.21		67	-6103.42	-5357.73	-5597		67	-6009.89	-5213.99	-5121.84		67	-5417.73	-5161.31	-5309.97
										68	-5512.46	-5517.8	-5146.32		68	-5517.8	-4573.89	-4985.33		68	-5808.96	-5353.52	-5701.76		68	-5154.21	-5084.66	-5191.62		68	-6241.63	-6046.83	-5484.24		68	-6055.12	-5292.78	-5505.52		68	-6008.3	-5257.55	-5210.67		68	-5350.25	-5194.1	-5087.16
										69	-5440.25	-5514.95	-5097.09		69	-5514.95	-4500.12	-4858.89		69	-5770.36	-5392.09	-5507.79		69	-5184.57	-5015.83	-5159		69	-6139.68	-6090.97	-5428.17		69	-5924.44	-5236.93	-5396.66		69	-5871.87	-5145.52	-5113.31		69	-5397.5	-5025.68	-5166.72
										70	-5358.35	-5405.8	-5132.68		70	-5405.8	-4387.78	-4787.99		70	-5659.65	-5346.62	-5320.1		70	-5045.95	-5073.73	-5187.3		70	-5966.6	-5907.58	-5328.3		70	-5733.18	-5190.78	-5420.44		70	-5937.26	-5094.37	-4945.4		70	-5176.27	-5070.13	-4951.72
										71	-5124.02	-5305.21	-5017.91		71	-5305.21	-4368.62	-4829.59		71	-5663.97	-5352.24	-5460.05		71	-4952.69	-4827.55	-5105.05		71	-5824.94	-5708.5	-5259.88		71	-5703.81	-5076.03	-5202.28		71	-5847.59	-4940.38	-5006.05		71	-5111.78	-4962.97	-5021.69
										72	-5197.95	-5172.07	-4931.55		72	-5172.07	-4300.23	-4627.03		72	-5340.63	-5013.42	-5325.26		72	-5032.66	-5008.28	-4917.57		72	-5898.14	-5774.33	-5160.88		72	-5718.19	-4979.63	-5256.99		72	-5755.88	-4995.68	-5026.24		72	-5144.32	-4881.73	-4988.66
										73	-5103.81	-5173.16	-4957.11		73	-5173.16	-4200.21	-4525.87		73	-5454.47	-5110.28	-5301.8		73	-4837.07	-4917.04	-5017.28		73	-5829.54	-5577.35	-5151.85		73	-5601.41	-4771.12	-4949.08		73	-5594.53	-4909.88	-4978.91		73	-5051.22	-4760.46	-4945.79
										74	-4925.85	-5109.16	-4829.59		74	-5109.16	-4211.2	-4511.97		74	-5369.77	-5082.06	-5149.82		74	-4743.78	-4704.85	-4904.69		74	-5829.41	-5521.65	-5252.38		74	-5704.75	-4780.09	-5072.77		74	-5810.8	-4783.67	-4833.42		74	-4993.63	-4809.81	-5007.54
										75	-5002.58	-4900.14	-4760.84		75	-4900.14	-4171.13	-4496.17		75	-5336.55	-5087.71	-5017.17		75	-4774.38	-4756.81	-4844.62		75	-5681.56	-5518.43	-5088.9		75	-5459.97	-4845.57	-4993.61		75	-5495.14	-4697.1	-4863.37		75	-5001.2	-4850.56	-4903.49
										76	-4894.99	-4911.68	-4577.62		76	-4911.68	-4101.31	-4529.58		76	-5317.36	-5012.99	-5158.13		76	-4647.27	-4621.76	-4715.48		76	-5720.26	-5371.92	-5043.02		76	-5390.59	-4749.2	-4842.32		76	-5718.21	-4714.76	-4668.95		76	-4864.17	-4866.79	-4826.23
										77	-4962.5	-5108.91	-4723.8		77	-5108.91	-3998.37	-4271.63		77	-5198.51	-4906.66	-4980.6		77	-4663.21	-4493.47	-4769.13		77	-5465.39	-5561.42	-4826.61		77	-5422.51	-4760.75	-4920.84		77	-5464.88	-4588.97	-4671.56		77	-5045.57	-4836.64	-4788.38
										78	-4845.48	-4888.28	-4640.05		78	-4888.28	-3816.87	-4271.34		78	-5157.26	-4921.81	-4986.05		78	-4660.28	-4470.3	-4702.35		78	-5558.94	-5397.28	-4879.56		78	-5315.78	-4685.86	-4894.94		78	-5449.56	-4599.65	-4623.93		78	-4892.09	-4738.09	-4757.43
										79	-4795.78	-4938.24	-4476.08		79	-4938.24	-3849.64	-4337		79	-5104.41	-4936.13	-4830.43		79	-4583.05	-4394.95	-4626.27		79	-5448.9	-5285.86	-4686.19		79	-5243.34	-4437.97	-4765.55		79	-5459.55	-4538.27	-4709.47		79	-4897.75	-4787.58	-4870.63
										80	-4787	-4834.15	-4594.19		80	-4834.15	-3826.39	-4420.27		80	-4996.6	-4991.18	-4934.36		80	-4592.42	-4348.37	-4517.54		80	-5607.9	-5452.05	-4730.4		80	-5261.47	-4547.67	-4639.12		80	-5450.99	-4547.46	-4650.01		80	-4998.9	-4789.27	-4714.08
										81	-4725.02	-4763.41	-4626.6		81	-4763.41	-3701.8	-4375.84		81	-5094.86	-4992.79	-4999.52		81	-4429.49	-4361.39	-4507.2		81	-5431.26	-5319.54	-4786.41		81	-5237.43	-4555.06	-4709.02		81	-5430.24	-4538.1	-4548.95		81	-4847.01	-4813.28	-4736.82
										82	-4772.44	-4787.88	-4522.13		82	-4787.88	-3909.33	-4244.36		82	-5006.87	-4825.34	-4905.72		82	-4557.6	-4469.78	-4514.6		82	-5429.09	-5282.02	-4782.9		82	-5268.85	-4504	-4621.06		82	-5293.39	-4423.53	-4491.35		82	-4954.14	-4753.35	-4902.25
										83	-4804.81	-4809.18	-4604.2		83	-4809.18	-3934.57	-4223.38		83	-5077.17	-5002.41	-4805.74		83	-4442.25	-4398.05	-4594.51		83	-5413.9	-5208.49	-4818.84		83	-5303.6	-4633.51	-4685.87		83	-5537.41	-4591.9	-4486.24		83	-4968.25	-4731.8	-4797.74
										84	-4778.64	-4940.43	-4604.49		84	-4940.43	-3817	-4294.5		84	-5309.39	-4990.25	-4821.22		84	-4462.41	-4279.41	-4459.62		84	-5430.87	-5207.08	-4744.86		84	-5135.28	-4342.31	-4664.49		84	-5379.65	-4517.98	-4649.38		84	-4881.09	-4748.88	-4800.02
										85	-4688.98	-4738.21	-4569.5		85	-4738.21	-3811.44	-4182.33		85	-5227.44	-4962.49	-4725.9		85	-4566.62	-4342.12	-4520.04		85	-5362.72	-5343.22	-4652.05		85	-5204.88	-4423.59	-4618.9		85	-5366.14	-4327.04	-4443.82		85	-4943.18	-4771.91	-4842.84
										86	-4895.86	-4816.92	-4545.77		86	-4816.92	-3980.08	-4192.66		86	-5125.06	-4841.32	-4847.4		86	-4629.23	-4303.59	-4410.63		86	-5400.61	-5192.3	-4632.01		86	-5210.23	-4552.63	-4627.58		86	-5356.49	-4532.38	-4497.88		86	-4949.21	-4809.52	-4703.36
										87	-4728.16	-4880.18	-4449.07		87	-4880.18	-3892.98	-4173.05		87	-5176.23	-4928.04	-4748.78		87	-4506.24	-4340.71	-4371.61		87	-5322.46	-5206.98	-4658.08		87	-5259.62	-4323.12	-4757.02		87	-5275.11	-4687.93	-4549.58		87	-4994.08	-4740.62	-4627.45
										88	-4984.61	-4890.37	-4507.8		88	-4890.37	-3790.94	-4296.61		88	-5235.08	-4783.57	-4756.58		88	-4597.02	-4384.2	-4533.41		88	-5365.97	-5319.71	-4597.35		88	-5271.61	-4462.6	-4774.5		88	-5332.15	-4584.32	-4441.11		88	-4969.78	-4890.02	-4815.27
										89	-4828.18	-4775.28	-4515.69		89	-4775.28	-3919.63	-4243.64		89	-5174.66	-4942.2	-4773.33		89	-4729.5	-4256.08	-4467.6		89	-5323.71	-5353.78	-4778.06		89	-5244.98	-4487.94	-4799.53		89	-5355.58	-4505.72	-4544.65		89	-4965.97	-4761.36	-4874.68
										90	-4821.01	-4827.09	-4710.62		90	-4827.09	-3809.14	-4203.55		90	-5209.11	-4911.41	-4832.35		90	-4573.86	-4461.04	-4476.24		90	-5332.33	-5223.41	-4603.04		90	-5229.41	-4439.12	-4734.97		90	-5505.3	-4576.24	-4525.05		90	-4891.03	-4654.55	-4829.37
[truncated: 19 more columns]

## Sheet: subunit exchange-Fig. 2C-E
Fig.: 2C	wavelength [nm]	1 min	5 min	45 min		Fig.: 2D	time	fluorescence				Fig.: 2E		Replicate 1	Replicate 2	Replicate 3		mean	S.D.
	390	410640	230420	188110			0	21130					WT	0.00285	0.00358	0.00322		0.00322	0.000367484
	391	422430	236160	190440			2	20020					T42E	0.00397	0.00305	0.00331		0.00344	0.000473594
	392	430950	241930	196670			4	18960					S47E	0.00336	0.00322	0.00382		0.00346	0.000313237
	393	446320	247390	201550			6	17530					T48E	0.00352	0.00337	0.0034		0.00343	8.01258e-05
	394	452820	254400	203050			8	17140					S47E/T48E	0.00432	0.0039	0.00376		0.004	0.00028729
	395	459600	257940	212140			10	17110					S90E	0.00434	0.00376	0.00379		0.00396	0.000324469
	396	466790	265920	213820			12	16390					S144E	0.00334	0.00313	0.00322		0.00323	0.000105311
	397	475890	271760	216790			14	17300					T163E	0.00389	0.00331	0.00354		0.00358	0.000291158
	398	483210	277830	226330			16	16530					S207E	0.0031	0.00278	0.00274		0.00287	0.000199153
	399	484980	282600	224340			18	16130					S208E	0.00242	0.00314	0.00267		0.00274	0.000366005
	400	497790	285670	229140			20	16050					S211E	0.00312	0.00268	0.00253		0.00278	0.00030485
	401	501180	291990	233400			22	15960					S208E/S211E	0.0035	0.00334	0.00381		0.00355	0.000240158
	402	504980	297380	237660			24	15040
	403	508410	299510	241710			26	15310
	404	520320	305410	243720			28	15440
	405	524580	306300	245680			30	14880
	406	521240	309530	246530			32	14710
	407	525410	310530	248190			34	14730
	408	525750	312780	248990			36	15070
	409	530340	317140	250260			38	14750
	410	523980	317410	249930			40	15270
	411	519120	316370	254570			42	14460
	412	525120	314770	249130			44	13410
	413	515010	311440	249670			46	14510
	414	518110	314560	251660			48	14220
	415	511360	313330	247590			50	14140
	416	504950	309200	241860			52	14030
	417	503150	309220	242260			54	14280
	418	492030	303280	238970			56	14420
	419	490760	303510	238010			58	13870
	420	486710	299240	234620			60	13720
	421	480410	300310	232680			62	13550
	422	473130	294130	228270			64	13900
	423	464710	291210	227560			66	14730
	424	458680	287640	227250			68	13330
	425	455220	284660	220250			70	13710
	426	446960	283050	215540			72	13470
	427	438410	277200	213520			74	13110
	428	434070	276950	209700			76	13390
	429	426470	273290	207810			78	13290
	430	417210	267260	206070			80	13150
	431	411300	265070	203440			82	13270
	432	404100	258760	200940			84	13550
	433	400530	255600	196830			86	13720
	434	388170	250710	194530			88	13390
	435	381740	246970	191750			90	13310
	436	373150	243820	186970			92	13910
	437	364220	240740	182740			94	13410
	438	356300	230280	177030			96	13690
	439	349480	225790	176300			98	13020
	440	341520	221560	173790			100	13100
	441	333450	220730	165720			102	13530
	442	327010	217620	166380			104	13940
	443	317210	209680	159980			106	13080
	444	311870	206080	156070			108	14020
	445	301710	200660	156120			110	13260
	446	294080	196900	150260			112	13100
	447	287630	189900	147440			114	12690
	448	280180	184630	143220			116	12770
	449	271660	181380	141240			118	12730
	450	262690	174980	136340			120	12440
	451	257620	175230	132840			122	13380
	452	251900	168570	131080			124	12340
	453	241990	165230	127790			126	12820
	454	234130	162140	126560			128	12900
	455	228260	156230	123330			130	13000
	456	223430	151350	118030			132	12550
	457	215030	149750	116940			134	13350
	458	207930	147030	116630			136	12810
	459	204060	141130	115350			138	13110
	460	200700	140600	111410			140	12700
	461	193910	137230	111090			142	13310
	462	186580	133730	110300			144	12620
	463	180980	132730	110340			146	13170
	464	176890	127530	108630			148	12660
	465	171900	127730	107040			150	13230
	466	168050	122550	109740			152	12700
	467	165700	121210	108830			154	13100
	468	159320	122090	107740			156	12580
	469	156090	119680	108540			158	12700
	470	152270	117700	111660			160	12750
	471	149770	117030	113000			162	12370
	472	144530	115450	112300			164	12070
	473	141770	113120	114530			166	12350
	474	139090	112230	119810			168	12230
	475	135390	112900	120610			170	12720
	476	130120	114220	121650			172	11800
	477	130960	111800	125000			174	12440
	478	126220	112610	126530			176	12210
	479	125530	113320	129770			178	12070
	480	123700	113190	134770			180	12250
	481	122840	115630	135890			182	12190
	482	120080	116530	138580			184	12200
	483	118080	116620	143830			186	12310
	484	117430	118680	146080			188	12320
	485	117110	118650	149400			190	12690
	486	116740	120890	153010			192	12530
	487	115620	121480	158640			194	12500
	488	112670	123080	165190			196	12080
	489	113570	124930	166390			198	11910
	490	113600	124530	172510			200	12940
	491	114430	128920	176260			202	12370
	492	113690	132710	180560			204	12140
	493	112340	130190	183500			206	12600
	494	114350	133170	186570			208	11890
	495	114690	134220	191290			210	12070
	496	112930	136510	192570			212	12310
	497	112200	136380	198290			214	12610
	498	113210	139240	203340			216	11740
	499	113640	141020	204150			218	12650
	500	111310	142100	210000			220	12080
	501	113380	143690	210940			222	12250
	502	112150	147640	216900			224	12450
	503	113000	146780	215320			226	11900
	504	111860	146570	218260			228	12020
	505	111800	146870	222120			230	12420
	506	110010	149760	222910			232	12370
	507	111870	148130	224000			234	11710
	508	111140	149590	227810			236	11420
	509	111310	152770	225350			238	12320
	510	109990	151320	229190			240	11530
	511	111040	154010	230790			242	11320
	512	109010	152400	226720			244	11630
	513	108580	151350	230000			246	11480
	514	109050	151810	231570			248	11150
	515	107620	149210	231580			250	11760
	516	106320	149560	229200			252	12280
	517	105600	148680	228440			254	12180
	518	103770	149630	228960			256	11900
	519	102730	147570	226480			258	11750
	520	103020	146190	227280			260	11850
	521	102810	147410	223690			262	11430
	522	101060	147060	224400			264	11360
	523	99690	142490	221860			266	11750
	524	100140	140160	217260			268	12090
	525	98700	141230	217830			270	11100
	526	95750	138750	216210			272	11850
	527	93360	137140	214800			274	11540
	528	92990	135010	213020			276	11830
	529	92120	131050	208230			278	11660
	530	92620	133860	204660			280	11260
	531	89160	132480	203380			282	11410
	532	87340	129760	201350			284	11840
	533	87190	124850	196340			286	11740
	534	86380	125820	195350			288	10830
	535	84490	125150	195920			290	11460
	536	82860	121260	191730			292	10970
	537	79920	118830	184950			294	11660
	538	79020	118490	185520			296	12170
	539	78770	116020	181500			298	11690
	540	77970	112830	176560			300	11410
	541	74830	111540	174190			302	11450
	542	73670	108960	169570			304	11680
	543	71670	107550	165990			306	11310
	544	70030	105410	163230			308	11180
	545	68950	102640	157500			310	11620
	546	67850	100680	157980			312	11230
	547	68410	98240	152440			314	11040
	548	64840	96670	151950			316	11830
	549	64780	95640	147800			318	12200
	550	63310	95490	145900			320	11230
							322	11220
							324	11320
							326	11840
							328	11420
							330	11650
							332	11420
							334	10810
							336	11520
							338	11270
							340	10600
							342	11230
							344	11920
							346	11570
							348	11290
							350	11040
							352	11320
							354	11030
							356	11580
							358	11530
							360	11180
							362	10990
							364	11370
							366	11290
							368	11130
							370	10730
							372	11290
							374	11220
							376	11680
							378	11660
							380	11280
							382	10690
							384	10870
							386	10930
							388	11280
							390	10810
							392	11350
							394	11570
							396	10930
							398	11550
							400	10970
							402	11470
							404	11020
							406	11160
							408	10950
							410	10930
							412	10730
							414	10490
							416	11170
							418	11020
							420	10640
							422	10920
							424	10760
							426	10340
							428	10970
							430	11200
							432	10900
							434	10930
							436	10630
							438	11070
							440	10660
							442	12090
							444	11410
							446	11090
							448	10440
							450	10400
							452	10980
							454	11230
							456	11070
							458	10810
							460	11340
							462	10750
							464	11470
							466	10620
							468	10620
							470	10640
							472	10870
							474	10040
							476	10650
							478	11240
							480	10220
							482	11120
							484	10760
							486	10540
							488	11070
							490	11000
							492	10100
							494	10990
							496	10500
							498	10280
							500	10840
							502	10880
							504	10280
							506	10320
							508	10650
							510	10820
							512	10590
							514	9860
							516	10370
							518	11210
							520	10900
							522	11510
							524	10580
							526	10850
							528	9830
							530	10390
							532	10440
							534	10340
							536	11020
							538	10340
							540	10680
							542	11220
							544	10350
							546	10690
							548	10590
							550	10280
							552	10500
							554	10440
							556	10020
							558	10790
							560	11010
							562	10530
							564	10730
							566	10470
							568	9610
							570	10690
							572	10250
							574	10900
							576	10440
							578	10260
							580	11130
							582	10530
							584	10760
							586	11230
							588	10520
							590	10400
							592	10480
							594	10630
							596	10260
							598	10480
							600	10320
							602	10230
							604	10070
							606	11150
							608	10540
							610	10180
							612	10380
							614	10450
							616	10920
							618	10320
							620	10210
							622	10280
							624	10230
							626	10170
							628	9980
							630	9980
							632	10730
							634	10320
							636	10200
							638	10220
							640	10060
							642	10700
							644	10370
							646	9990
							648	9710
							650	10550
							652	11230
							654	10370
							656	10200
							658	10150
							660	10420
							662	9980
							664	9860
							666	9770
							668	11030
							670	10300
							672	10620
							674	9950
							676	9820
							678	10040
							680	11470
							682	10670
							684	10460
							686	9810
							688	9940
							690	9970
							692	9870
							694	10340
							696	10400
							698	10000
							700	10460
							702	9950
							704	10800
							706	10040
							708	10480
							710	10250
							712	10160
							714	9820
							716	9930
							718	10390
							720	10240
							722	10210
							724	10430
							726	10610
							728	10180
							730	10510
							732	9670
							734	10030
							736	9860
							738	10630
							740	10260
							742	10080
							744	10130
							746	9680
							748	10240
							750	9760
							752	10050
							754	10110
							756	9800
							758	10030
							760	10380
							762	9860
							764	9830
							766	9700
							768	9770
							770	10010
							772	9840
							774	10170
							776	10420
							778	10270
							780	9740
							782	10310
							784	10030
							786	9870
							788	10490
							790	9770
							792	9740
							794	9740
							796	10420
							798	10270
							800	9620
							802	9850
							804	10110
							806	9680
							808	9730
							810	9840
							812	10120
							814	9880
							816	9750
							818	9870
							820	9440
							822	9920
							824	9670
							826	10580
							828	9880
							830	9470
							832	9740
							834	10140
							836	9870
							838	10010
							840	9780
							842	10520
							844	10230
							846	10320
							848	10300
							850	10090
							852	9930
							854	9540
							856	10270
							858	9910
							860	9990
							862	9440
							864	9820
							866	9860
							868	10050
							870	9910
							872	9920
							874	10450
							876	9840
							878	9630
							880	9940
							882	9950
							884	9830
							886	9420
							888	10190
							890	10010
							892	8790
							894	9880
							896	9400
							898	9120
							900	10170
							902	9810
							904	9730
							906	10010
							908	9750
							910	9670
							912	10020
							914	9670
							916	10100
							918	10380
							920	10090
							922	9780
							924	9590
							926	9790
							928	9550
							930	9330
							932	9710
							934	9920
							936	9080
							938	10040
							940	9310
							942	9700
							944	9810
							946	9560
							948	9580
							950	9300
							952	9990
							954	9800
							956	9690
							958	10400
							960	10130
							962	9550
							964	9330
							966	9890
							968	9470
							970	9370
							972	10300
							974	10030
							976	9520
							978	9640
							980	9600
							982	10190
							984	9440
							986	10280
							988	10010
							990	9690
							992	10220
							994	10140
							996	10110
							998	9890
							1000	10240
							1002	9150
							1004	9350
							1006	10230
							1008	10150
							1010	9350
							1012	9550
							1014	9550
							1016	9910
							1018	9840
							1020	9900
							1022	9660
							1024	10030
							1026	9100
							1028	9920
							1030	9760
							1032	9820
							1034	10120
							1036	9760
							1038	10310
							1040	9920
							1042	9660
							1044	9540
							1046	9450
							1048	9670
							1050	10070
							1052	9570
							1054	9350
							1056	10490
							1058	10420
							1060	9580
							1062	9040
							1064	9720
							1066	10260
							1068	10230
							1070	9390
							1072	9830
							1074	9570
							1076	9550
							1078	9630
							1080	10120
							1082	9820
							1084	9590
							1086	9810
							1088	9510
							1090	10190
							1092	10030
							1094	10310
							1096	9830
							1098	10470
							1100	9580
							1102	10040
							1104	9730
							1106	9490
							1108	9530
							1110	9770
							1112	9780
							1114	9690
							1116	8840
							1118	9370
							1120	9860
							1122	9730
							1124	9790
							1126	9650
							1128	9900
							1130	9500
							1132	9720
							1134	9280
							1136	9910
							1138	9640
							1140	9960
							1142	9790
							1144	9460
							1146	9290
							1148	9520
							1150	9610
							1152	9830
							1154	9640
							1156	9430
							1158	10000
							1160	9670
							1162	9130
							1164	9490
							1166	9820
							1168	9350
							1170	9650
							1172	9840
							1174	9590
							1176	9320
							1178	9690
							1180	9520
							1182	9500
							1184	9760
							1186	9020
							1188	9480
							1190	9970
							1192	10160
							1194	9830
							1196	9960
							1198	9390
							1200	9940
							1202	9170
							1204	9640
							1206	9880
							1208	10110
							1210	9570
							1212	9410
							1214	8960
							1216	9550
							1218	9550
							1220	9070
							1222	9600
							1224	9580
							1226	10060
							1228	9480
							1230	9050
							1232	9190
							1234	8880
							1236	9340
							1238	9520
							1240	9380
							1242	9890
							1244	10070
							1246	9570
							1248	9570
							1250	9710
							1252	9270
							1254	10100
							1256	9620
							1258	9990
							1260	9510
							1262	9150
							1264	9560
							1266	9520
							1268	9810
							1270	9350
							1272	9500
							1274	9560
							1276	9690
							1278	9510
							1280	9440
							1282	9580
							1284	9630
							1286	9570
							1288	9880
							1290	9250
							1292	9370
							1294	9550
							1296	9480
							1298	9400
							1300	8910
							1302	9570
							1304	9730
							1306	9650
							1308	9550
							1310	10110
							1312	9520
							1314	9160
							1316	9870
							1318	9490
							1320	9460
							1322	9550
							1324	9310
							1326	9440
							1328	9240
							1330	9580
							1332	9730
							1334	9400
							1336	9940
							1338	9530
							1340	9310
							1342	8980
							1344	9460
							1346	9080
							1348	10030
							1350	9740
							1352	9710
							1354	9330
							1356	8690
							1358	9450
							1360	9060
							1362	9510
							1364	9150
							1366	10020
							1368	9580
							1370	9130
							1372	9020
							1374	9690
							1376	9340
							1378	9300
							1380	9780
							1382	9620
							1384	9570
							1386	9170
							1388	8390
							1390	9470
							1392	9680
							1394	9970
							1396	8930
							1398	9780
							1400	9400
							1402	9170
							1404	9470
							1406	9350
							1408	9410
							1410	9340
							1412	9960
							1414	9240
							1416	8980
							1418	9700
							1420	9250
							1422	9670
							1424	9030
							1426	9350
							1428	9240
							1430	9770
							1432	9800
							1434	9570
							1436	9020
							1438	10070
							1440	9750
							1442	9410
							1444	9540
							1446	9070
							1448	9440
							1450	9870
							1452	9030
							1454	9380
							1456	9440
							1458	9380
							1460	8990
							1462	9880
							1464	9460
							1466	9570
							1468	9160
							1470	9400
							1472	9760
							1474	8940
							1476	9800
							1478	9240
							1480	9290
							1482	8960
							1484	9620
							1486	9680
							1488	9280
							1490	9750
							1492	9720
							1494	9120
							1496	9270
							1498	9580
							1500	9130

## Sheet: HPLC Fig. S2
elution volume [ml]	Hsp26	Hsp26 T42E	Hsp26 S47E	Hsp26 T48E	Hsp26 S90E	Hsp26 S144E	Hsp26 T163E	Hsp26 S207E	Hsp26 S208E	Hsp26 S211E	Hsp26 S47E/T48E	Hsp26 S208E/S211E
0	0.000538692	0.00261	0.00723	0.00102	0.00505	0.00877	0.00571	0.00576	0.00246	0.000239301	0.000476137	0.0079
0.00417	0.000538692	0.00261	0.00723	0.00102	0.00505	0.00877	0.00571	0.00576	0.00246	0.000239301	0.000476137	0.0079
0.00834	0.00050356	0.00261	0.00711	0.00108	0.00536	0.00848	0.00546	0.00595	0.0026	0.000202485	0.000526256	0.00785
0.0125	0.000491849	0.00251	0.00699	0.0011	0.0054	0.00831	0.00532	0.00607	0.00264	0.000184077	0.000551316	0.00774
0.01666	0.000491849	0.0023	0.00686	0.00111	0.0054	0.00825	0.00507	0.00606	0.00268	0.000184077	0.000551316	0.00764
0.02083	0.00050356	0.00209	0.00693	0.00115	0.00536	0.00825	0.00483	0.00605	0.00271	0.000184077	0.000526256	0.00759
0.025	0.000515271	0.00188	0.00705	0.00116	0.00536	0.00819	0.00454	0.00603	0.00279	0.000184077	0.000501197	0.00759
0.02917	0.000526981	0.00183	0.00711	0.00118	0.00536	0.00808	0.00424	0.00599	0.00282	0.000202485	0.000476137	0.00759
0.03333	0.000526981	0.00178	0.00711	0.00118	0.00531	0.0079	0.00405	0.00595	0.00282	0.000220893	0.000463607	0.00764
0.0375	0.000515271	0.00178	0.00705	0.00118	0.0054	0.00773	0.004	0.0059	0.00282	0.000239301	0.000438547	0.00759
0.04167	0.00050356	0.00178	0.00693	0.00116	0.00549	0.00762	0.00405	0.00586	0.00279	0.000257708	0.000426017	0.00748
0.04584	0.000491849	0.00173	0.0068	0.00115	0.00557	0.00744	0.00415	0.00583	0.00279	0.000276116	0.000426017	0.00738
0.05	0.000480139	0.00173	0.00686	0.00113	0.00562	0.00744	0.0042	0.00583	0.00279	0.000294524	0.000426017	0.00727
0.05416	0.000468428	0.00173	0.00699	0.00113	0.00562	0.00744	0.00429	0.00584	0.00282	0.000331339	0.000426017	0.00717
0.05833	0.000468428	0.00178	0.00723	0.00113	0.00562	0.00744	0.00434	0.00585	0.00293	0.000331339	0.000438547	0.00722
0.0625	0.000468428	0.00188	0.00741	0.00113	0.00562	0.00744	0.00434	0.00587	0.00307	0.000331339	0.000438547	0.00733
0.06667	0.000480139	0.00193	0.00759	0.00115	0.00575	0.00739	0.00439	0.00588	0.00315	0.000312931	0.000438547	0.00743
0.07083	0.000491849	0.00193	0.00759	0.00116	0.00592	0.00733	0.00439	0.00589	0.00318	0.000276116	0.000463607	0.00759
0.075	0.000491849	0.00183	0.00747	0.00116	0.0061	0.00733	0.00444	0.0059	0.00311	0.000257708	0.000501197	0.00764
0.07916	0.000491849	0.00178	0.00729	0.00116	0.00618	0.00744	0.00449	0.00594	0.003	0.000239301	0.000526256	0.00764
0.08334	0.000480139	0.00178	0.00705	0.00115	0.00623	0.00762	0.00454	0.00597	0.00282	0.000220893	0.000563846	0.00759
0.0875	0.000456717	0.00183	0.00686	0.00111	0.00614	0.00779	0.00449	0.006	0.00268	0.000220893	0.000563846	0.00753
0.09166	0.000433296	0.00188	0.0068	0.00108	0.00601	0.00802	0.00439	0.00604	0.00264	0.000202485	0.000526256	0.00748
0.09584	0.000398164	0.00199	0.00674	0.00105	0.00588	0.00814	0.00424	0.00605	0.00268	0.000184077	0.000488667	0.00743
0.1	0.000386453	0.00204	0.00674	0.00103	0.00579	0.00831	0.00415	0.00604	0.00275	0.00016567	0.000438547	0.00733
0.10416	0.000374742	0.00209	0.00674	0.00102	0.00575	0.00837	0.0042	0.00603	0.00279	0.000147262	0.000413487	0.00727
0.10834	0.000386453	0.00209	0.0068	0.00102	0.00575	0.00837	0.00434	0.00602	0.00279	0.000110446	0.000400957	0.00717
0.1125	0.000421585	0.00214	0.00699	0.00103	0.00566	0.00837	0.00459	0.00602	0.00279	9.20387e-05	0.000388427	0.00712
0.11667	0.000456717	0.0022	0.00723	0.00105	0.00557	0.00831	0.00478	0.00602	0.00275	0.000110446	0.000375897	0.00701
0.12084	0.00050356	0.00225	0.00747	0.00107	0.00544	0.00825	0.00488	0.006	0.00282	0.000147262	0.000363368	0.00696
0.125	0.000538692	0.0023	0.00759	0.00108	0.00531	0.00825	0.00498	0.00599	0.00293	0.000184077	0.000363368	0.00691
0.12917	0.000562114	0.00225	0.00753	0.00108	0.00523	0.00831	0.00503	0.00597	0.003	0.000220893	0.000388427	0.00681
0.13334	0.000573824	0.00214	0.00729	0.0011	0.00518	0.00837	0.00507	0.00595	0.00304	0.000257708	0.000438547	0.00676
0.1375	0.000573824	0.00209	0.00705	0.0011	0.00518	0.00837	0.00507	0.00593	0.003	0.000257708	0.000488667	0.00665
0.14167	0.000562114	0.00209	0.0068	0.00108	0.00531	0.00837	0.00503	0.00592	0.00293	0.000276116	0.000513727	0.0066
0.14583	0.000538692	0.00209	0.00668	0.00107	0.00544	0.00831	0.00498	0.00592	0.00286	0.000257708	0.000526256	0.00655
0.15	0.000515271	0.00204	0.00656	0.00105	0.00553	0.00819	0.00493	0.0059	0.00282	0.000257708	0.000538786	0.0066
0.15417	0.000491849	0.00193	0.00662	0.00102	0.00562	0.00814	0.00488	0.00588	0.00286	0.000257708	0.000551316	0.0067
0.15834	0.000468428	0.00183	0.00674	0.00102	0.00562	0.00808	0.00488	0.00586	0.00289	0.000276116	0.000576376	0.00681
0.1625	0.000456717	0.00178	0.00693	0.00103	0.00562	0.00814	0.00493	0.00584	0.003	0.000294524	0.000576376	0.00686
0.16667	0.000433296	0.00178	0.00705	0.00105	0.00562	0.00819	0.00493	0.00581	0.00307	0.000294524	0.000563846	0.00691
0.17083	0.000433296	0.00193	0.00711	0.00107	0.00562	0.00837	0.00498	0.00579	0.00315	0.000312931	0.000538786	0.00696
0.175	0.000445007	0.00204	0.00705	0.00107	0.00566	0.00854	0.00488	0.00577	0.00318	0.000312931	0.000513727	0.00701
0.17916	0.000468428	0.00214	0.00686	0.00107	0.00566	0.0086	0.00478	0.00576	0.00322	0.000294524	0.000488667	0.00712
0.18334	0.000491849	0.0022	0.00662	0.00107	0.00562	0.00854	0.00464	0.00576	0.00318	0.000276116	0.000476137	0.00727
0.1875	0.000515271	0.00214	0.00656	0.00108	0.00553	0.00842	0.00454	0.00577	0.00318	0.000276116	0.000488667	0.00743
0.19167	0.000526981	0.00204	0.00656	0.00111	0.0054	0.00814	0.00449	0.00581	0.00318	0.000276116	0.000513727	0.00764
0.19584	0.000515271	0.00188	0.00674	0.00113	0.00527	0.00785	0.00449	0.00586	0.00326	0.000276116	0.000538786	0.00779
0.2	0.000480139	0.00162	0.00699	0.00116	0.00514	0.00767	0.00459	0.00592	0.00329	0.000276116	0.000576376	0.00785
0.20417	0.000433296	0.00146	0.00723	0.00116	0.00501	0.00762	0.00468	0.00595	0.00333	0.000257708	0.000601436	0.0079
0.20833	0.000398164	0.00146	0.00741	0.00116	0.00492	0.00762	0.00478	0.00596	0.00336	0.000239301	0.000626496	0.0079
0.2125	0.000386453	0.00157	0.00747	0.00115	0.00488	0.00767	0.00483	0.00594	0.0034	0.000220893	0.000651556	0.0079
0.21667	0.000386453	0.00183	0.00747	0.00113	0.00488	0.00779	0.00493	0.00588	0.00336	0.000220893	0.000651556	0.00779
0.22084	0.000409874	0.00209	0.00735	0.00113	0.00492	0.0079	0.00498	0.00583	0.00326	0.000239301	0.000626496	0.00764
0.225	0.000445007	0.0023	0.00723	0.00113	0.00496	0.00802	0.00503	0.00577	0.00315	0.000276116	0.000601436	0.00753
0.22917	0.000468428	0.00235	0.00717	0.00113	0.0051	0.00808	0.00498	0.00575	0.00304	0.000312931	0.000576376	0.00738
0.23333	0.000491849	0.00235	0.00705	0.00115	0.00523	0.00808	0.00488	0.00575	0.00293	0.000349747	0.000563846	0.00727
0.2375	0.000480139	0.00225	0.00686	0.00113	0.0054	0.00802	0.00473	0.00577	0.00282	0.000386562	0.000551316	0.00717
0.24166	0.000456717	0.00214	0.00668	0.00111	0.00562	0.0079	0.00464	0.00582	0.00282	0.000423378	0.000538786	0.00707
0.24584	0.000433296	0.00209	0.00662	0.0011	0.00579	0.00773	0.00459	0.00586	0.00289	0.000441786	0.000513727	0.00696
0.25	0.000409874	0.00209	0.00656	0.00111	0.00588	0.00767	0.00468	0.00587	0.00297	0.000441786	0.000488667	0.00691
0.25416	0.000398164	0.00214	0.0065	0.00113	0.00592	0.00773	0.00478	0.00586	0.00311	0.000423378	0.000451077	0.00686
0.25833	0.000398164	0.00225	0.0065	0.00115	0.00588	0.00785	0.00493	0.00583	0.00318	0.00040497	0.000426017	0.00686
0.2625	0.000421585	0.00235	0.00656	0.00115	0.00575	0.00796	0.00503	0.00578	0.00318	0.000368155	0.000413487	0.00691
0.26666	0.000445007	0.00246	0.00662	0.00115	0.00571	0.00808	0.00503	0.00576	0.00311	0.000331339	0.000426017	0.00696
0.27083	0.000468428	0.00241	0.00674	0.00115	0.00566	0.00808	0.00498	0.00575	0.00304	0.000312931	0.000451077	0.00701
0.275	0.000468428	0.00235	0.00699	0.00113	0.00571	0.00802	0.00488	0.00575	0.003	0.000294524	0.000501197	0.00707
0.27917	0.000468428	0.0022	0.00729	0.00111	0.00571	0.0079	0.00468	0.00574	0.003	0.000294524	0.000538786	0.00707
0.28334	0.000456717	0.00204	0.00753	0.00111	0.00575	0.00779	0.00454	0.00573	0.00311	0.000276116	0.000576376	0.00707
0.2875	0.000456717	0.00199	0.00765	0.00113	0.00575	0.00767	0.00439	0.00571	0.00326	0.000276116	0.000613966	0.00707
0.29167	0.000468428	0.00204	0.00759	0.00111	0.00571	0.00767	0.00434	0.0057	0.00333	0.000276116	0.000613966	0.00712
0.29584	0.000491849	0.00209	0.00747	0.0011	0.00557	0.00773	0.00444	0.00568	0.0034	0.000294524	0.000588906	0.00722
0.3	0.00050356	0.0022	0.00729	0.00107	0.00544	0.00785	0.00459	0.0057	0.0034	0.000331339	0.000563846	0.00727
0.30417	0.000515271	0.00225	0.00711	0.00105	0.00531	0.00796	0.00473	0.00572	0.00336	0.000331339	0.000526256	0.00738
0.30834	0.000515271	0.0022	0.00711	0.00105	0.00527	0.00808	0.00493	0.00573	0.00329	0.000312931	0.000488667	0.00743
0.3125	0.00050356	0.00209	0.00717	0.00107	0.00531	0.00814	0.00498	0.00573	0.00318	0.000294524	0.000463607	0.00743
0.31666	0.000480139	0.00193	0.00729	0.00108	0.00531	0.00814	0.00488	0.00572	0.00307	0.000294524	0.000463607	0.00733
0.32083	0.000456717	0.00178	0.00735	0.0011	0.00527	0.00808	0.00473	0.0057	0.00297	0.000294524	0.000463607	0.00727
0.325	0.000433296	0.00173	0.00735	0.00111	0.00523	0.00808	0.00454	0.00566	0.00293	0.000276116	0.000476137	0.00722
0.32916	0.000433296	0.00167	0.00723	0.0011	0.0051	0.00819	0.00434	0.00564	0.00293	0.000257708	0.000476137	0.00722
0.33333	0.000456717	0.00178	0.00705	0.00108	0.00505	0.00837	0.00429	0.00562	0.00293	0.000239301	0.000476137	0.00733
0.3375	0.000491849	0.00188	0.00686	0.00105	0.00501	0.00854	0.00434	0.00561	0.003	0.000239301	0.000476137	0.00753
0.34167	0.000526981	0.00209	0.00668	0.00102	0.0051	0.00877	0.00439	0.00561	0.00307	0.000239301	0.000463607	0.00764
0.34584	0.000562114	0.00225	0.0065	0.001	0.00518	0.00889	0.00444	0.00561	0.00311	0.000276116	0.000438547	0.00769
0.35	0.000573824	0.00235	0.00638	0.000985301	0.00523	0.00889	0.00439	0.00563	0.00318	0.000312931	0.000426017	0.00759
0.35417	0.000562114	0.0023	0.00626	0.001	0.00523	0.00866	0.00434	0.00564	0.00322	0.000331339	0.000451077	0.00743
0.35834	0.000550403	0.0022	0.00632	0.00102	0.00523	0.00842	0.00434	0.00565	0.00318	0.000349747	0.000488667	0.00722
0.3625	0.000526981	0.00199	0.00644	0.00103	0.00518	0.00825	0.00434	0.00564	0.00315	0.000349747	0.000551316	0.00707
0.36667	0.000515271	0.00183	0.00656	0.00103	0.00523	0.00814	0.00439	0.00563	0.00311	0.000349747	0.000601436	0.00696
0.37084	0.00050356	0.00173	0.00662	0.00105	0.00531	0.00808	0.00439	0.00561	0.00304	0.000331339	0.000639026	0.00686
0.375	0.000491849	0.00162	0.00662	0.00107	0.00536	0.00808	0.00439	0.0056	0.003	0.000331339	0.000626496	0.00681
0.37916	0.000468428	0.00162	0.00662	0.0011	0.00544	0.0079	0.00434	0.00557	0.00297	0.000331339	0.000601436	0.00686
0.38333	0.000456717	0.00162	0.00656	0.00111	0.00553	0.00773	0.00429	0.00557	0.00289	0.000312931	0.000588906	0.00691
0.3875	0.000445007	0.00162	0.00662	0.00113	0.00557	0.00744	0.00429	0.00555	0.00286	0.000294524	0.000576376	0.00696
0.39166	0.000456717	0.00152	0.00668	0.00115	0.00557	0.00721	0.00429	0.00553	0.00286	0.000294524	0.000563846	0.00696
0.39583	0.000480139	0.00146	0.00674	0.00115	0.00549	0.0071	0.00439	0.00551	0.00286	0.000331339	0.000551316	0.00686
0.4	0.000491849	0.00146	0.00668	0.00115	0.00544	0.00715	0.00444	0.0055	0.00286	0.000368155	0.000551316	0.00676
0.40417	0.000480139	0.00152	0.00662	0.00115	0.0054	0.00733	0.00449	0.00551	0.00289	0.000386562	0.000538786	0.0066
0.40834	0.000456717	0.00152	0.00656	0.00115	0.0054	0.00762	0.00454	0.00553	0.00286	0.00040497	0.000538786	0.00655
0.4125	0.000433296	0.00157	0.00662	0.00115	0.0054	0.00785	0.00464	0.00556	0.00275	0.00040497	0.000526256	0.0065
0.41667	0.000421585	0.00162	0.00668	0.00113	0.00544	0.00808	0.00473	0.00557	0.00257	0.000386562	0.000526256	0.0065
0.42084	0.000433296	0.00162	0.00674	0.00111	0.00544	0.00819	0.00483	0.00555	0.0025	0.000368155	0.000501197	0.0066
0.425	0.000456717	0.00167	0.0068	0.0011	0.00549	0.00825	0.00493	0.0055	0.00242	0.000349747	0.000463607	0.00665
0.42917	0.000468428	0.00167	0.00693	0.00108	0.00553	0.00825	0.00493	0.00543	0.00239	0.000331339	0.000426017	0.00681
0.43334	0.000445007	0.00173	0.00705	0.00107	0.00549	0.00819	0.00478	0.00539	0.00235	0.000312931	0.000400957	0.00691
0.4375	0.000409874	0.00183	0.00711	0.00105	0.0054	0.00808	0.00459	0.00537	0.00231	0.000312931	0.000400957	0.00701
0.44166	0.000363032	0.00193	0.00705	0.00105	0.00531	0.00796	0.00434	0.00538	0.00235	0.000312931	0.000400957	0.00712
0.44583	0.000316189	0.00209	0.00699	0.00107	0.00523	0.00785	0.0042	0.0054	0.00239	0.000331339	0.000413487	0.00717
0.45	0.000292767	0.0023	0.0068	0.00107	0.00523	0.00767	0.00405	0.00543	0.0025	0.000349747	0.000426017	0.00727
0.45416	0.000269346	0.00246	0.00662	0.00105	0.00527	0.00762	0.00395	0.00545	0.0026	0.000368155	0.000438547	0.00733
0.45833	0.000245925	0.00256	0.0065	0.00105	0.0054	0.00756	0.0039	0.00546	0.00275	0.000368155	0.000463607	0.00738
0.4625	0.000222503	0.00256	0.00644	0.00103	0.00549	0.0075	0.0039	0.00549	0.00286	0.000386562	0.000488667	0.00738
0.46667	0.000199082	0.00251	0.0065	0.00103	0.00562	0.00756	0.00385	0.00551	0.003	0.00040497	0.000526256	0.00738
0.47084	0.000199082	0.00246	0.00656	0.00105	0.00562	0.00767	0.00381	0.00554	0.00315	0.000423378	0.000551316	0.00722
0.475	0.000222503	0.00241	0.00668	0.00108	0.00557	0.00779	0.00381	0.00557	0.00329	0.00040497	0.000563846	0.00701
0.47917	0.000269346	0.00246	0.00674	0.00113	0.0054	0.0079	0.00395	0.00557	0.00347	0.000386562	0.000563846	0.00676
0.48334	0.0003279	0.00256	0.00686	0.00118	0.00523	0.0079	0.00405	0.00555	0.00358	0.000368155	0.000551316	0.0065
0.4875	0.000374742	0.00261	0.00699	0.00123	0.00505	0.00785	0.0042	0.00551	0.00358	0.000386562	0.000551316	0.00629
0.49167	0.000421585	0.00267	0.00711	0.00123	0.00496	0.00773	0.00429	0.00546	0.00351	0.00040497	0.000551316	0.00618
0.49584	0.000456717	0.00272	0.00729	0.00123	0.00492	0.00762	0.00439	0.00543	0.00336	0.000423378	0.000563846	0.00624
0.5	0.000480139	0.00277	0.00741	0.0012	0.00501	0.00756	0.00444	0.00541	0.00318	0.000441786	0.000588906	0.00639
0.50416	0.00050356	0.00282	0.00747	0.00116	0.00514	0.0075	0.00449	0.0054	0.003	0.000460193	0.000613966	0.0066
0.50833	0.000526981	0.00288	0.00741	0.00111	0.00527	0.0075	0.00449	0.00539	0.00286	0.000460193	0.000639026	0.00681
0.5125	0.000562114	0.00303	0.00729	0.00107	0.00531	0.0075	0.00449	0.00539	0.00282	0.000460193	0.000651556	0.00691
0.51667	0.000597246	0.00309	0.00717	0.00103	0.00527	0.00756	0.00444	0.00538	0.00286	0.000460193	0.000651556	0.00696
0.52084	0.000644088	0.00314	0.00711	0.00103	0.00523	0.00762	0.00434	0.00538	0.00293	0.000441786	0.000639026	0.00696
0.525	0.000690931	0.00303	0.00711	0.00105	0.00518	0.00773	0.00424	0.00538	0.00304	0.000423378	0.000613966	0.00686
0.52917	0.000714353	0.00277	0.00705	0.00107	0.00523	0.00779	0.0042	0.00538	0.00311	0.000386562	0.000588906	0.00676
0.53334	0.000702642	0.00256	0.00699	0.00108	0.00536	0.00785	0.00415	0.00539	0.00311	0.000368155	0.000551316	0.0067
0.5375	0.00066751	0.00235	0.00699	0.00108	0.00544	0.00785	0.0041	0.00542	0.00307	0.000349747	0.000513727	0.00676
0.54166	0.000620667	0.0022	0.00693	0.00108	0.00544	0.00779	0.0041	0.00545	0.003	0.000349747	0.000476137	0.00686
0.54583	0.000573824	0.00209	0.00699	0.0011	0.0054	0.00767	0.00405	0.00548	0.00293	0.000368155	0.000463607	0.00691
0.55	0.000526981	0.00204	0.00699	0.00113	0.00531	0.00762	0.00405	0.00545	0.00289	0.000368155	0.000463607	0.00696
0.55417	0.000480139	0.00199	0.00705	0.00115	0.00518	0.00762	0.00395	0.00541	0.00289	0.000386562	0.000463607	0.00696
0.55834	0.000445007	0.00188	0.00705	0.00116	0.00505	0.00767	0.00385	0.00535	0.00286	0.000386562	0.000476137	0.00701
0.5625	0.000421585	0.00178	0.00699	0.00115	0.00492	0.00767	0.00376	0.0053	0.00282	0.000386562	0.000501197	0.00707
0.56666	0.000398164	0.00173	0.00699	0.00111	0.00483	0.00762	0.00366	0.00525	0.00279	0.000368155	0.000501197	0.00707
0.57083	0.000409874	0.00173	0.00705	0.0011	0.00479	0.0075	0.00361	0.00522	0.00279	0.000349747	0.000488667	0.00707
0.575	0.000433296	0.00178	0.00711	0.00107	0.00488	0.00744	0.00351	0.00519	0.00286	0.000349747	0.000476137	0.00707
0.57917	0.000445007	0.00178	0.00717	0.00107	0.00496	0.0075	0.00342	0.00517	0.003	0.000368155	0.000463607	0.00701
0.58334	0.000456717	0.00178	0.00717	0.00107	0.00514	0.00762	0.00337	0.00514	0.00311	0.00040497	0.000463607	0.00696
0.5875	0.000445007	0.00178	0.00705	0.00107	0.00523	0.00779	0.00351	0.00516	0.00318	0.000423378	0.000463607	0.00691
0.59167	0.000421585	0.00188	0.00693	0.00108	0.00531	0.00796	0.00371	0.00518	0.00322	0.000441786	0.000463607	0.00681
0.59584	0.000409874	0.00199	0.0068	0.00108	0.00531	0.00802	0.00395	0.00522	0.00318	0.000441786	0.000451077	0.00665
0.6	0.000398164	0.00199	0.00674	0.0011	0.00531	0.0079	0.0042	0.00528	0.00318	0.000441786	0.000426017	0.00655
0.60416	0.000409874	0.00199	0.00668	0.0011	0.00527	0.00773	0.00434	0.00531	0.00311	0.000441786	0.000400957	0.0065
0.60833	0.000421585	0.00188	0.00674	0.00111	0.00523	0.00756	0.00434	0.00533	0.003	0.000460193	0.000363368	0.00655
0.6125	0.000433296	0.00183	0.00674	0.00111	0.00518	0.0075	0.00429	0.00532	0.00293	0.000497009	0.000350838	0.00665
0.61667	0.000445007	0.00178	0.0068	0.00113	0.0051	0.0075	0.0042	0.00531	0.00282	0.000515416	0.000363368	0.00676
0.62084	0.000445007	0.00183	0.0068	0.00111	0.00501	0.00756	0.00415	0.00529	0.00275	0.000533824	0.000400957	0.00681
0.625	0.000445007	0.00193	0.0068	0.00108	0.00492	0.00767	0.0042	0.00528	0.00268	0.000497009	0.000463607	0.00686
0.62916	0.000433296	0.00204	0.00668	0.00107	0.00483	0.00773	0.00429	0.00528	0.0026	0.000460193	0.000513727	0.00691
0.63333	0.000433296	0.0022	0.0065	0.00105	0.00475	0.00779	0.00444	0.00528	0.00257	0.00040497	0.000551316	0.00696
0.6375	0.000421585	0.00225	0.00626	0.00107	0.0047	0.00796	0.00464	0.00528	0.00257	0.000368155	0.000576376	0.00696
0.64167	0.000421585	0.0023	0.00601	0.00108	0.00475	0.00814	0.00478	0.00527	0.00257	0.000349747	0.000576376	0.00691
0.64583	0.000421585	0.0023	0.00583	0.0011	0.00479	0.00825	0.00488	0.00525	0.00257	0.000331339	0.000551316	0.00681
0.65	0.000421585	0.00225	0.00589	0.0011	0.00488	0.00825	0.00488	0.00524	0.00253	0.000331339	0.000501197	0.0067
0.65417	0.000421585	0.00225	0.00607	0.00108	0.00496	0.00819	0.00483	0.00524	0.00242	0.000331339	0.000451077	0.00665
0.65834	0.000433296	0.0022	0.00632	0.00108	0.00501	0.00802	0.00468	0.00522	0.00239	0.000331339	0.000413487	0.00665
0.6625	0.000456717	0.00214	0.00662	0.00108	0.00501	0.0079	0.00459	0.00518	0.00239	0.000331339	0.000388427	0.00676
0.66667	0.000480139	0.00214	0.00674	0.0011	0.00505	0.00785	0.00449	0.00514	0.00242	0.000331339	0.000375897	0.00686
0.67083	0.000491849	0.00214	0.00668	0.00111	0.00514	0.00785	0.00439	0.00511	0.00246	0.000349747	0.000388427	0.00696
0.675	0.000480139	0.00214	0.0065	0.00111	0.00523	0.00796	0.00429	0.00511	0.00246	0.000368155	0.000426017	0.00701
0.67917	0.000456717	0.00214	0.00632	0.0011	0.00527	0.00808	0.0042	0.00513	0.00242	0.000386562	0.000463607	0.00701
0.68334	0.000421585	0.00214	0.00626	0.00108	0.00527	0.00802	0.0041	0.00518	0.00239	0.000441786	0.000488667	0.00696
0.6875	0.000398164	0.0022	0.0062	0.00107	0.00518	0.00796	0.0041	0.00522	0.00231	0.000478601	0.000488667	0.00696
0.69166	0.000386453	0.0022	0.0062	0.00107	0.0051	0.00779	0.00415	0.00524	0.00231	0.000515416	0.000476137	0.00691
0.69583	0.000398164	0.00214	0.0062	0.00108	0.00501	0.00762	0.00429	0.00525	0.00235	0.000515416	0.000451077	0.00691
0.7	0.000409874	0.00209	0.00607	0.0011	0.00492	0.00739	0.00444	0.00523	0.00235	0.000515416	0.000426017	0.00691
0.70417	0.000433296	0.00204	0.00595	0.00111	0.00483	0.00715	0.00449	0.00521	0.00239	0.000497009	0.000413487	0.00701
0.70833	0.000445007	0.00199	0.00571	0.00113	0.00479	0.00698	0.00449	0.00518	0.00246	0.000478601	0.000426017	0.00707
0.7125	0.000456717	0.00209	0.00553	0.00113	0.00475	0.00698	0.00434	0.00514	0.00253	0.000441786	0.000451077	0.00707
0.71667	0.000468428	0.0022	0.00541	0.00113	0.00479	0.00704	0.00415	0.00512	0.00268	0.00040497	0.000488667	0.00707
0.72084	0.000468428	0.00241	0.00553	0.0011	0.00492	0.00715	0.00395	0.00512	0.00282	0.000386562	0.000513727	0.00701
0.725	0.000456717	0.00261	0.00583	0.00108	0.00505	0.00721	0.00381	0.00513	0.00293	0.000368155	0.000538786	0.00691
0.72917	0.000433296	0.00277	0.00632	0.00107	0.00514	0.00727	0.00366	0.00514	0.00304	0.000368155	0.000538786	0.00676
0.73333	0.000409874	0.00282	0.0068	0.00103	0.00514	0.00727	0.00351	0.00516	0.00307	0.000368155	0.000513727	0.0066
0.7375	0.000398164	0.00282	0.00705	0.00103	0.00505	0.00733	0.00332	0.00517	0.00304	0.000368155	0.000476137	0.0065
0.74167	0.000398164	0.00261	0.00717	0.00102	0.00492	0.00733	0.00312	0.00518	0.00293	0.000386562	0.000438547	0.00644
0.74584	0.000421585	0.00241	0.00717	0.001	0.00479	0.00733	0.00307	0.0052	0.00282	0.00040497	0.000388427	0.0065
0.75	0.000433296	0.0022	0.00705	0.001	0.0047	0.00727	0.00312	0.0052	0.00275	0.00040497	0.000350838	0.0066
0.75416	0.000433296	0.00199	0.00693	0.00102	0.0047	0.00727	0.00322	0.00521	0.00275	0.00040497	0.000325778	0.00676
0.75833	0.000421585	0.00188	0.00674	0.00105	0.0047	0.00733	0.00332	0.0052	0.00279	0.00040497	0.000313248	0.00696
0.7625	0.000386453	0.00183	0.00656	0.00108	0.0047	0.0075	0.00342	0.00518	0.00282	0.00040497	0.000325778	0.00712
0.76666	0.000351321	0.00183	0.00638	0.0011	0.00475	0.00762	0.00342	0.00516	0.00286	0.000423378	0.000375897	0.00727
0.77083	0.000316189	0.00178	0.0062	0.00111	0.00483	0.00779	0.00342	0.00516	0.00282	0.000441786	0.000426017	0.00738
0.775	0.000292767	0.00178	0.00607	0.00111	0.00492	0.00779	0.00346	0.00517	0.00275	0.000460193	0.000476137	0.00738
0.77917	0.000292767	0.00173	0.00601	0.00108	0.0051	0.00762	0.00351	0.00519	0.00271	0.000460193	0.000513727	0.00738
0.78334	0.000316189	0.00173	0.00607	0.00107	0.00523	0.00739	0.00356	0.00521	0.00268	0.000460193	0.000501197	0.00727
0.7875	0.000351321	0.00167	0.00626	0.00103	0.00531	0.00715	0.00361	0.00522	0.00271	0.000441786	0.000488667	0.00717
0.79167	0.000409874	0.00157	0.0065	0.001	0.00531	0.00698	0.00356	0.0052	0.00271	0.000441786	0.000451077	0.00707
0.79584	0.000456717	0.00146	0.00668	0.000985301	0.00518	0.00692	0.00351	0.00517	0.00275	0.000460193	0.000438547	0.00696
0.8	0.000491849	0.00136	0.0068	0.000969149	0.00505	0.00698	0.00342	0.00513	0.00279	0.000478601	0.000426017	0.00686
0.80417	0.000491849	0.00126	0.00686	0.000985301	0.00492	0.00704	0.00342	0.0051	0.00275	0.000478601	0.000426017	0.00676
0.80834	0.000491849	0.0012	0.0068	0.000985301	0.00483	0.00715	0.00351	0.0051	0.00275	0.000478601	0.000438547	0.0066
0.8125	0.000480139	0.00115	0.00668	0.001	0.00488	0.00733	0.00366	0.00511	0.00279	0.000460193	0.000438547	0.00644
0.81666	0.000480139	0.0011	0.00656	0.00102	0.00492	0.00744	0.0039	0.00512	0.00286	0.000460193	0.000438547	0.00624
0.82083	0.00050356	0.00115	0.00656	0.00105	0.00496	0.00744	0.0041	0.00512	0.00297	0.000478601	0.000413487	0.00608
0.825	0.000538692	0.0012	0.00662	0.00107	0.00496	0.00744	0.0042	0.00511	0.00307	0.000497009	0.000413487	0.00603
0.82916	0.000550403	0.00126	0.00662	0.00105	0.00501	0.00733	0.00429	0.00508	0.00311	0.000533824	0.000413487	0.00608
0.83333	0.000538692	0.00126	0.00662	0.00103	0.0051	0.00727	0.00434	0.00505	0.00304	0.000533824	0.000451077	0.00629
0.8375	0.000515271	0.00126	0.00662	0.001	0.00523	0.00715	0.00429	0.00503	0.00297	0.000533824	0.000501197	0.0065
0.84167	0.00050356	0.00136	0.00656	0.000952996	0.00527	0.00715	0.0042	0.00505	0.00286	0.000515416	0.000551316	0.0067
0.84584	0.000480139	0.00146	0.0065	0.000904539	0.00531	0.00715	0.0041	0.00506	0.00279	0.000478601	0.000563846	0.00691
0.85	0.000480139	0.00167	0.0065	0.000888386	0.00536	0.00715	0.004	0.00508	0.00275	0.000460193	0.000563846	0.00701
0.85417	0.000480139	0.00178	0.00656	0.000888386	0.00536	0.00715	0.0039	0.00509	0.00271	0.000478601	0.000538786	0.00696
0.85834	0.000480139	0.00183	0.00662	0.000872234	0.00536	0.00721	0.00385	0.00509	0.00271	0.000497009	0.000513727	0.00686
0.8625	0.000468428	0.00183	0.00668	0.000888386	0.00544	0.00721	0.00381	0.00508	0.00275	0.000497009	0.000488667	0.00665
0.86667	0.000445007	0.00183	0.00674	0.000888386	0.00544	0.00721	0.00371	0.00507	0.00282	0.000497009	0.000476137	0.0065
0.87084	0.000421585	0.00178	0.00674	0.000904539	0.0054	0.00715	0.00366	0.00503	0.00289	0.000497009	0.000476137	0.00629
0.875	0.000421585	0.00178	0.0068	0.000904539	0.00536	0.0071	0.00361	0.00501	0.003	0.000478601	0.000463607	0.00618
0.87916	0.000421585	0.00178	0.00674	0.000920691	0.00531	0.00704	0.00366	0.00499	0.00304	0.000460193	0.000451077	0.00613
0.88333	0.000456717	0.00183	0.00662	0.000936844	0.00536	0.00698	0.00376	0.00496	0.003	0.000478601	0.000438547	0.00613
0.8875	0.000480139	0.00188	0.0065	0.000952996	0.0054	0.00698	0.00385	0.00494	0.00293	0.000478601	0.000413487	0.00618
0.89166	0.000515271	0.00193	0.00644	0.000952996	0.0054	0.00698	0.0039	0.00492	0.00279	0.000478601	0.000400957	0.00634
0.89583	0.000550403	0.00199	0.00644	0.000952996	0.0054	0.00704	0.00395	0.00491	0.00264	0.000478601	0.000400957	0.0065
0.9	0.000562114	0.00204	0.00644	0.000969149	0.00531	0.0071	0.00395	0.00492	0.00253	0.000460193	0.000388427	0.0067
0.90417	0.000562114	0.00209	0.00644	0.000985301	0.00518	0.0071	0.0039	0.00496	0.0025	0.000460193	0.000388427	0.00686
0.90834	0.000538692	0.00209	0.00632	0.001	0.00501	0.0071	0.00381	0.00498	0.00253	0.000460193	0.000375897	0.00696
0.9125	0.00050356	0.00204	0.00614	0.00102	0.00483	0.00698	0.00371	0.00499	0.00264	0.000497009	0.000363368	0.00696
0.91667	0.000480139	0.00193	0.00595	0.00102	0.0047	0.00692	0.00361	0.00498	0.00275	0.000533824	0.000338308	0.00691
0.92084	0.000445007	0.00188	0.00583	0.001	0.00466	0.00687	0.00361	0.00495	0.00279	0.000552232	0.000313248	0.00681
0.925	0.000433296	0.00183	0.00577	0.000969149	0.00466	0.00692	0.00366	0.00491	0.00275	0.000589047	0.000300718	0.00676
0.92917	0.000433296	0.00188	0.00589	0.000969149	0.00479	0.00698	0.00381	0.00489	0.00268	0.000607455	0.000313248	0.00665
0.93334	0.000468428	0.00204	0.00607	0.000969149	0.00496	0.00698	0.0039	0.00488	0.00253	0.000589047	0.000350838	0.00665
0.9375	0.00050356	0.00214	0.00626	0.000985301	0.00514	0.00698	0.00395	0.00488	0.00242	0.000552232	0.000413487	0.00665
0.94166	0.000526981	0.0022	0.00644	0.00102	0.00523	0.00692	0.00385	0.00489	0.00239	0.000552232	0.000463607	0.0067
0.94583	0.000538692	0.0022	0.00656	0.00105	0.00518	0.00681	0.00376	0.0049	0.00242	0.000552232	0.000501197	0.0067
0.95	0.000526981	0.00214	0.00668	0.00105	0.00514	0.00681	0.00356	0.0049	0.0025	0.000552232	0.000513727	0.00665
0.95416	0.00050356	0.00204	0.0068	0.00105	0.00501	0.00681	0.00342	0.0049	0.0026	0.000552232	0.000513727	0.0065
0.95833	0.000468428	0.00199	0.00693	0.00103	0.00488	0.00681	0.00332	0.00489	0.00268	0.000552232	0.000488667	0.00634
0.9625	0.000433296	0.00193	0.00699	0.00102	0.00479	0.00675	0.00332	0.00488	0.00271	0.00057064	0.000488667	0.00618
0.96667	0.000409874	0.00188	0.00699	0.001	0.00475	0.00675	0.00332	0.00488	0.00271	0.00057064	0.000501197	0.00608
0.97084	0.000398164	0.00178	0.00699	0.001	0.0047	0.00681	0.00342	0.00488	0.00264	0.000589047	0.000526256	0.00603
0.975	0.000409874	0.00167	0.00693	0.000985301	0.0047	0.00687	0.00346	0.0049	0.00257	0.000607455	0.000526256	0.00603
0.97917	0.000409874	0.00173	0.00686	0.000985301	0.00466	0.00692	0.00342	0.00495	0.0025	0.000607455	0.000513727	0.00613
0.98334	0.000421585	0.00178	0.0068	0.000985301	0.00457	0.00698	0.00342	0.00499	0.00246	0.000589047	0.000476137	0.00624
0.9875	0.000421585	0.00188	0.00668	0.000985301	0.00453	0.00704	0.00337	0.005	0.00242	0.000533824	0.000426017	0.00629
0.99167	0.000433296	0.00204	0.0065	0.000969149	0.00449	0.0071	0.00332	0.00499	0.00246	0.000497009	0.000388427	0.00634
0.99584	0.000456717	0.00204	0.00638	0.000969149	0.00457	0.00721	0.00337	0.00496	0.00253	0.000478601	0.000363368	0.00634
1	0.000480139	0.00188	0.0062	0.000952996	0.0047	0.00733	0.00342	0.0049	0.0026	0.000497009	0.000338308	0.00634
1.00417	0.000491849	0.00173	0.00607	0.000936844	0.00483	0.00744	0.00351	0.00485	0.00264	0.000515416	0.000338308	0.00634
1.00834	0.000491849	0.00167	0.00601	0.000936844	0.00496	0.0075	0.00361	0.00483	0.00264	0.000533824	0.000350838	0.00629
1.0125	0.000468428	0.00167	0.00601	0.000920691	0.00501	0.00744	0.00371	0.00483	0.00257	0.000515416	0.000363368	0.00629
1.01666	0.000433296	0.00183	0.00607	0.000920691	0.0051	0.00739	0.00381	0.00484	0.00253	0.000497009	0.000388427	0.00629
1.02083	0.000386453	0.00199	0.00614	0.000936844	0.00514	0.00727	0.00395	0.00485	0.0025	0.000478601	0.000413487	0.00634
1.025	0.00033961	0.00204	0.0062	0.000952996	0.00518	0.00715	0.004	0.00487	0.00246	0.000478601	0.000451077	0.00634
1.02917	0.000316189	0.00204	0.0062	0.000969149	0.00523	0.00704	0.00405	0.00487	0.00246	0.000497009	0.000488667	0.00634
1.03333	0.000316189	0.00199	0.00614	0.000969149	0.00523	0.00687	0.00405	0.00487	0.00253	0.000515416	0.000526256	0.00634
1.0375	0.00033961	0.00204	0.00607	0.000969149	0.00518	0.00681	0.00395	0.00487	0.00257	0.000552232	0.000551316	0.00644
1.04167	0.000363032	0.00214	0.00614	0.000969149	0.00514	0.00681	0.0039	0.00486	0.00257	0.00057064	0.000538786	0.0065
1.04584	0.000386453	0.0023	0.0062	0.000969149	0.0051	0.00687	0.00381	0.00485	0.0025	0.00057064	0.000501197	0.00644
1.05	0.000398164	0.00251	0.00644	0.000969149	0.00505	0.00687	0.00381	0.00483	0.00239	0.000552232	0.000451077	0.00639
1.05417	0.000398164	0.00272	0.00668	0.000985301	0.00496	0.00681	0.00381	0.00479	0.00228	0.000552232	0.000400957	0.00629
1.05834	0.000398164	0.00277	0.00693	0.00102	0.00488	0.00664	0.00385	0.00477	0.00221	0.000552232	0.000363368	0.00624
1.0625	0.000398164	0.00277	0.00711	0.00103	0.00479	0.00652	0.00395	0.00476	0.00217	0.000552232	0.000338308	0.00624
1.06667	0.000386453	0.00272	0.00723	0.00105	0.00466	0.00635	0.0041	0.00475	0.00221	0.000589047	0.000325778	0.00634
1.07084	0.000386453	0.00267	0.00717	0.00107	0.00462	0.00623	0.00415	0.00476	0.00224	0.000625863	0.000350838	0.0065
1.075	0.000374742	0.00256	0.00699	0.00107	0.00462	0.00612	0.00415	0.00476	0.00228	0.000662678	0.000388427	0.00665
1.07916	0.000374742	0.00241	0.00674	0.00107	0.0047	0.00612	0.00405	0.00477	0.00239	0.000681086	0.000426017	0.00681
1.08333	0.000386453	0.0022	0.00656	0.00107	0.00479	0.00629	0.00385	0.00476	0.00257	0.000699494	0.000476137	0.00696
1.0875	0.000398164	0.00204	0.00644	0.00107	0.00492	0.00652	0.00371	0.00477	0.00275	0.000681086	0.000513727	0.00701
1.09166	0.000409874	0.00183	0.00644	0.00105	0.00505	0.00681	0.00356	0.0048	0.00289	0.000681086	0.000513727	0.00691
1.09584	0.000421585	0.00167	0.00656	0.00103	0.00505	0.00704	0.00361	0.00484	0.003	0.000644271	0.000501197	0.0067
1.1	0.000433296	0.00167	0.00662	0.001	0.00496	0.00715	0.00371	0.00486	0.00297	0.000625863	0.000476137	0.00644
1.10417	0.000433296	0.00173	0.00668	0.000969149	0.00488	0.00721	0.00381	0.00486	0.00282	0.00057064	0.000463607	0.00624
1.10834	0.000433296	0.00178	0.00662	0.000936844	0.00475	0.00715	0.00381	0.00481	0.00271	0.000533824	0.000451077	0.00608
1.1125	0.000433296	0.00188	0.00644	0.000920691	0.00466	0.00704	0.00371	0.00476	0.00268	0.000478601	0.000451077	0.00603
1.11667	0.000409874	0.00199	0.00614	0.000904539	0.00466	0.00692	0.00361	0.0047	0.00275	0.000441786	0.000451077	0.00603
1.12084	0.000398164	0.00204	0.00583	0.000904539	0.00466	0.00692	0.00356	0.00467	0.00289	0.000423378	0.000451077	0.00608
1.125	0.000374742	0.00209	0.00565	0.000920691	0.00466	0.00698	0.00346	0.00467	0.00307	0.000441786	0.000426017	0.00613
1.12917	0.000351321	0.00209	0.00553	0.000952996	0.00466	0.0071	0.00346	0.00469	0.00315	0.000460193	0.000400957	0.00624
1.13334	0.000351321	0.00199	0.00547	0.000969149	0.00462	0.00715	0.00342	0.00473	0.00311	0.000515416	0.000350838	0.00639
1.1375	0.000351321	0.00188	0.00553	0.001	0.00457	0.00727	0.00332	0.00475	0.00304	0.000552232	0.000325778	0.0066
1.14166	0.000363032	0.00183	0.00565	0.001	0.00457	0.00744	0.00322	0.00477	0.00293	0.00057064	0.000325778	0.00676
1.14583	0.000374742	0.00178	0.00577	0.00102	0.00457	0.00756	0.00327	0.00478	0.00282	0.000589047	0.000350838	0.00691
1.15	0.000363032	0.00173	0.00589	0.00102	0.00457	0.00767	0.00342	0.00477	0.00271	0.000607455	0.000375897	0.00701
1.15416	0.000351321	0.00178	0.00595	0.001	0.00453	0.00779	0.00356	0.00476	0.00268	0.000589047	0.000413487	0.00691
1.15834	0.00033961	0.00178	0.00607	0.001	0.00449	0.00779	0.00371	0.00475	0.0026	0.000552232	0.000438547	0.00676
1.1625	0.0003279	0.00183	0.00614	0.001	0.00449	0.00767	0.00381	0.00475	0.00253	0.000515416	0.000451077	0.00655
1.16667	0.0003279	0.00178	0.0062	0.001	0.00444	0.00744	0.0039	0.00474	0.00246	0.000497009	0.000451077	0.00639
1.17084	0.00033961	0.00167	0.0062	0.001	0.00436	0.00721	0.00395	0.0047	0.00242	0.000497009	0.000438547	0.00629
1.175	0.000374742	0.00152	0.00626	0.001	0.00427	0.00692	0.004	0.00467	0.00242	0.000515416	0.000438547	0.00629
1.17917	0.000421585	0.00136	0.0062	0.001	0.00409	0.00664	0.00405	0.00464	0.00246	0.000533824	0.000438547	0.00634
1.18334	0.000468428	0.00131	0.00614	0.00102	0.00401	0.00635	0.00405	0.00463	0.00253	0.000552232	0.000400957	0.00634
1.1875	0.000526981	0.00141	0.00601	0.00102	0.00396	0.00629	0.00405	0.00463	0.0026	0.00057064	0.000350838	0.00639
1.19167	0.000550403	0.00162	0.00589	0.00102	0.00401	0.00635	0.00405	0.00464	0.00264	0.000552232	0.000300718	0.00644
1.19584	0.000562114	0.00183	0.00583	0.00102	0.00414	0.00658	0.00405	0.00465	0.00264	0.000497009	0.000250598	0.0065
1.2	0.000550403	0.00199	0.00583	0.001	0.00427	0.00687	0.00405	0.00465	0.0026	0.000460193	0.000250598	0.00655
1.20416	0.000550403	0.00209	0.00589	0.000969149	0.00436	0.00721	0.00395	0.00464	0.00257	0.000423378	0.000288188	0.0066
1.20833	0.000550403	0.00199	0.00601	0.000952996	0.0044	0.00744	0.0039	0.00463	0.00257	0.00040497	0.000350838	0.00665
1.2125	0.000562114	0.00178	0.00614	0.000920691	0.0044	0.00744	0.00385	0.00463	0.00264	0.000423378	0.000413487	0.00665
1.21666	0.000585535	0.00167	0.0062	0.000920691	0.00436	0.00739	0.00385	0.00462	0.00275	0.000478601	0.000451077	0.0065
1.22084	0.000608956	0.00167	0.0062	0.000920691	0.00436	0.00721	0.00385	0.00462	0.00286	0.000533824	0.000463607	0.00629
1.225	0.000632378	0.00178	0.00614	0.000936844	0.00444	0.00704	0.00385	0.0046	0.00286	0.000607455	0.000451077	0.00592
1.22917	0.000632378	0.00193	0.00607	0.000969149	0.00449	0.00687	0.00376	0.00458	0.00286	0.000644271	0.000438547	0.00561
1.23334	0.000620667	0.00204	0.00607	0.000985301	0.00457	0.00675	0.00366	0.00456	0.00279	0.000644271	0.000463607	0.00535
1.2375	0.000585535	0.00214	0.00614	0.000985301	0.00457	0.00664	0.00351	0.00454	0.00275	0.000625863	0.000501197	0.0052
1.24167	0.000526981	0.00209	0.0062	0.000969149	0.00453	0.00652	0.00337	0.00452	0.00282	0.00057064	0.000538786	0.00504
1.24584	0.000480139	0.00204	0.00626	0.000936844	0.00444	0.0064	0.00332	0.00451	0.00289	0.000533824	0.000563846	0.00504
1.25	0.000433296	0.00204	0.00632	0.000888386	0.00436	0.0064	0.00327	0.00452	0.00293	0.000515416	0.000563846	0.00504
1.25417	0.000421585	0.00199	0.00638	0.000856081	0.00427	0.00646	0.00332	0.00453	0.00289	0.000533824	0.000513727	0.00509
1.25834	0.000409874	0.00188	0.00638	0.000839929	0.00418	0.00658	0.00337	0.00454	0.00279	0.000589047	0.000451077	0.00514
1.2625	0.000421585	0.00183	0.00638	0.000839929	0.00414	0.00669	0.00342	0.00455	0.00271	0.000625863	0.000413487	0.00525
1.26666	0.000433296	0.00183	0.00632	0.000839929	0.00405	0.00687	0.00351	0.00456	0.00268	0.000662678	0.000388427	0.00535
1.27083	0.000421585	0.00188	0.00614	0.000856081	0.00405	0.00704	0.00361	0.00456	0.00268	0.000681086	0.000400957	0.00546
1.275	0.000421585	0.00193	0.00595	0.000872234	0.00409	0.00715	0.00366	0.00458	0.00271	0.000681086	0.000426017	0.00556
1.27916	0.000421585	0.00199	0.00571	0.000872234	0.00418	0.00721	0.00371	0.0046	0.00268	0.000644271	0.000438547	0.00561
1.28334	0.000445007	0.00204	0.00553	0.000888386	0.00431	0.00721	0.00366	0.00464	0.0026	0.000625863	0.000451077	0.00566
1.2875	0.000468428	0.00204	0.00547	0.000888386	0.0044	0.00721	0.00361	0.00465	0.0025	0.000607455	0.000451077	0.00561
1.29167	0.00050356	0.00199	0.00559	0.000888386	0.0044	0.00704	0.00356	0.00464	0.00246	0.000589047	0.000438547	0.00556
1.29584	0.000515271	0.00193	0.00577	0.000888386	0.0044	0.00687	0.00351	0.00462	0.00242	0.00057064	0.000426017	0.00556
1.3	0.00050356	0.00188	0.00601	0.000856081	0.0044	0.00675	0.00356	0.00458	0.00246	0.000552232	0.000426017	0.00551
1.30417	0.000468428	0.00188	0.00632	0.000839929	0.0044	0.00675	0.00361	0.00454	0.00242	0.000552232	0.000426017	0.00556
1.30834	0.000421585	0.00183	0.0065	0.000823776	0.00444	0.00675	0.00366	0.00451	0.00242	0.000552232	0.000438547	0.00561
1.3125	0.000386453	0.00173	0.00662	0.000823776	0.00444	0.00675	0.00366	0.00447	0.00239	0.00057064	0.000451077	0.00561
1.31667	0.000363032	0.00162	0.00668	0.000839929	0.00436	0.00675	0.00361	0.00446	0.00242	0.000589047	0.000463607	0.00556
1.32084	0.000351321	0.00152	0.00674	0.000856081	0.00427	0.00664	0.00351	0.00446	0.00242	0.000607455	0.000463607	0.00551
1.325	0.000363032	0.00141	0.00668	0.000872234	0.00418	0.00652	0.00346	0.00447	0.00242	0.000589047	0.000463607	0.00546
1.32916	0.000363032	0.00141	0.0065	0.000888386	0.00414	0.00646	0.00342	0.00449	0.00242	0.00057064	0.000463607	0.0054
1.33333	0.000363032	0.00152	0.00632	0.000904539	0.00414	0.00646	0.00342	0.00451	0.00235	0.000552232	0.000488667	0.0054
1.3375	0.000374742	0.00167	0.00601	0.000936844	0.00414	0.00652	0.00337	0.00451	0.00228	0.000515416	0.000513727	0.00551
1.34166	0.000398164	0.00183	0.00583	0.000936844	0.00418	0.00646	0.00327	0.00449	0.00228	0.000515416	0.000538786	0.00561
1.34584	0.000445007	0.00183	0.00571	0.000952996	0.00418	0.00646	0.00312	0.00447	0.00228	0.000552232	0.000563846	0.00572
1.35	0.000480139	0.00178	0.00577	0.000952996	0.00418	0.00646	0.00303	0.00447	0.00228	0.000589047	0.000576376	0.00582
1.35417	0.00050356	0.00162	0.00595	0.000936844	0.00418	0.00652	0.00293	0.00448	0.00228	0.000625863	0.000563846	0.00587
1.35834	0.000515271	0.00146	0.0062	0.000920691	0.00414	0.00658	0.00288	0.00452	0.00231	0.000681086	0.000538786	0.00582
1.3625	0.000491849	0.00141	0.00638	0.000904539	0.00405	0.00664	0.00293	0.00456	0.00235	0.000699494	0.000513727	0.00577
1.36667	0.000456717	0.00152	0.00656	0.000872234	0.00401	0.00664	0.00298	0.00458	0.00242	0.000717902	0.000476137	0.00566
1.37084	0.000433296	0.00173	0.00656	0.000856081	0.00401	0.00658	0.00307	0.00457	0.0025	0.000717902	0.000438547	0.00556
1.375	0.000421585	0.00188	0.00638	0.000856081	0.00405	0.00652	0.00317	0.00456	0.0026	0.000699494	0.000413487	0.00551
1.37917	0.000433296	0.00188	0.0062	0.000839929	0.00414	0.00646	0.00322	0.00454	0.00268	0.000681086	0.000400957	0.00551
1.38334	0.000468428	0.00183	0.00601	0.000856081	0.00427	0.0064	0.00332	0.00453	0.00264	0.000644271	0.000375897	0.00556
1.3875	0.000491849	0.00173	0.00595	0.000856081	0.00444	0.00635	0.00337	0.00451	0.0026	0.000607455	0.000350838	0.00566
1.39166	0.000491849	0.00167	0.00607	0.000856081	0.00457	0.0064	0.00337	0.00448	0.0025	0.00057064	0.000338308	0.00572
1.39583	0.000480139	0.00167	0.0062	0.000856081	0.00466	0.00658	0.00337	0.00446	0.00242	0.000533824	0.000350838	0.00577
1.4	0.000445007	0.00173	0.00626	0.000856081	0.00479	0.00681	0.00342	0.00445	0.00239	0.000497009	0.000363368	0.00582
1.40416	0.000409874	0.00183	0.0062	0.000872234	0.00483	0.00704	0.00337	0.00444	0.00242	0.000478601	0.000400957	0.00582
1.40834	0.000386453	0.00188	0.00614	0.000872234	0.00479	0.00715	0.00332	0.00444	0.0025	0.000441786	0.000438547	0.00577
1.4125	0.000351321	0.00183	0.00595	0.000856081	0.00475	0.00715	0.00322	0.00444	0.00257	0.000460193	0.000463607	0.00577
1.41667	0.0003279	0.00183	0.00583	0.000839929	0.00462	0.00715	0.00317	0.00444	0.0026	0.000478601	0.000451077	0.00577
1.42084	0.000316189	0.00188	0.00589	0.000823776	0.00449	0.0071	0.00312	0.00444	0.00264	0.000533824	0.000426017	0.00582
1.425	0.000292767	0.00193	0.00601	0.000807624	0.00436	0.00698	0.00317	0.00443	0.00257	0.000589047	0.000400957	0.00587
1.42917	0.000292767	0.00204	0.00614	0.000807624	0.00436	0.00687	0.00322	0.00443	0.00246	0.000644271	0.000388427	0.00598
1.43334	0.000316189	0.00209	0.0062	0.000807624	0.00444	0.00669	0.00332	0.00444	0.00231	0.000662678	0.000388427	0.00603
1.4375	0.000351321	0.00214	0.00626	0.000807624	0.00453	0.00646	0.00342	0.00444	0.00217	0.000662678	0.000400957	0.00608
1.44167	0.000398164	0.00214	0.0062	0.000807624	0.00466	0.00623	0.00351	0.00444	0.00203	0.000681086	0.000426017	0.00603
1.44584	0.000456717	0.00214	0.00607	0.000791471	0.0047	0.00612	0.00356	0.00444	0.00195	0.000699494	0.000426017	0.00598
1.45	0.000491849	0.00214	0.00595	0.000759167	0.00466	0.00612	0.00351	0.00444	0.00199	0.000717902	0.000413487	0.00587
1.45416	0.000515271	0.00204	0.00583	0.000743014	0.00457	0.00617	0.00342	0.00444	0.0021	0.000736309	0.000388427	0.00577
1.45833	0.000526981	0.00199	0.00577	0.000726862	0.00449	0.00623	0.00327	0.00443	0.00224	0.000773125	0.000363368	0.00566
1.4625	0.00050356	0.00188	0.00577	0.000710709	0.0044	0.00623	0.00317	0.00441	0.00231	0.000791532	0.000338308	0.00561
1.46666	0.000480139	0.00183	0.00589	0.000710709	0.00436	0.00629	0.00317	0.0044	0.00231	0.00080994	0.000313248	0.00556
1.47084	0.000456717	0.00173	0.00607	0.000743014	0.00436	0.0064	0.00322	0.0044	0.00231	0.000828348	0.000313248	0.00551
1.475	0.000445007	0.00173	0.0062	0.000759167	0.0044	0.00658	0.00337	0.00441	0.00228	0.00080994	0.000338308	0.00546
1.47917	0.000445007	0.00173	0.0062	0.000791471	0.00449	0.00669	0.00356	0.00442	0.00224	0.000754717	0.000363368	0.00551
1.48334	0.000433296	0.00178	0.00614	0.000807624	0.00457	0.00681	0.00371	0.00443	0.00224	0.000717902	0.000400957	0.00561
1.4875	0.000433296	0.00188	0.00595	0.000807624	0.00462	0.00681	0.00376	0.00443	0.00224	0.000681086	0.000426017	0.00577
1.49167	0.000421585	0.00204	0.00571	0.000807624	0.00462	0.00675	0.00371	0.00441	0.00224	0.000681086	0.000426017	0.00587
1.49584	0.000398164	0.0022	0.00553	0.000791471	0.00462	0.00669	0.00351	0.0044	0.00224	0.000699494	0.000413487	0.00587
1.5	0.000363032	0.0022	0.00535	0.000791471	0.00457	0.00658	0.00332	0.00438	0.00221	0.000736309	0.000400957	0.00582
1.50417	0.0003279	0.00214	0.00522	0.000807624	0.00453	0.0064	0.00317	0.00438	0.00217	0.000773125	0.000375897	0.00566
1.50834	0.0003279	0.00193	0.00516	0.000839929	0.00457	0.00623	0.00307	0.00437	0.00217	0.00080994	0.000363368	0.00546
1.5125	0.00033961	0.00173	0.00522	0.000872234	0.00462	0.00606	0.00303	0.00435	0.00217	0.00080994	0.000350838	0.0054
1.51666	0.000386453	0.00157	0.00529	0.000888386	0.00466	0.006	0.00303	0.00431	0.00224	0.000791532	0.000363368	0.00546
1.52083	0.000433296	0.00141	0.00529	0.000888386	0.00462	0.006	0.00307	0.00427	0.00231	0.000773125	0.000363368	0.00556
1.525	0.000480139	0.00136	0.00529	0.000872234	0.00453	0.00606	0.00312	0.00423	0.00246	0.000736309	0.000363368	0.00572
1.52917	0.000515271	0.00131	0.00535	0.000872234	0.00444	0.00617	0.00322	0.00421	0.00257	0.000736309	0.000363368	0.00582
1.53333	0.000515271	0.00131	0.00535	0.000872234	0.00436	0.00623	0.00327	0.0042	0.0026	0.000754717	0.000350838	0.00592
1.5375	0.00050356	0.00141	0.00553	0.000888386	0.00431	0.00623	0.00327	0.00422	0.0026	0.000773125	0.000350838	0.00598
1.54167	0.000491849	0.00162	0.00571	0.000904539	0.00436	0.00617	0.00332	0.00425	0.00253	0.00080994	0.000363368	0.00598
1.54584	0.000468428	0.00183	0.00595	0.000920691	0.00444	0.00606	0.00342	0.0043	0.00246	0.00080994	0.000375897	0.00587
1.55	0.000468428	0.00209	0.00614	0.000952996	0.00453	0.00594	0.00351	0.00433	0.00239	0.000773125	0.000388427	0.00561
1.55417	0.000468428	0.0023	0.00626	0.000969149	0.00462	0.00583	0.00366	0.00436	0.00239	0.000736309	0.000375897	0.00535
1.55834	0.000456717	0.00235	0.00626	0.000969149	0.00466	0.00571	0.00381	0.00436	0.00239	0.000699494	0.000363368	0.00514
1.5625	0.000445007	0.00235	0.00607	0.000969149	0.00466	0.0056	0.00381	0.00435	0.00246	0.000681086	0.000338308	0.00499
1.56667	0.000409874	0.00225	0.00583	0.000952996	0.00462	0.0056	0.00366	0.00432	0.00253	0.000644271	0.000300718	0.00504
1.57084	0.000374742	0.00209	0.00559	0.000920691	0.00449	0.00565	0.00346	0.00429	0.0026	0.000644271	0.000288188	0.00514
1.575	0.00033961	0.00193	0.00541	0.000904539	0.00436	0.00589	0.00332	0.00426	0.0026	0.000662678	0.000288188	0.0053
1.57916	0.000316189	0.00178	0.00529	0.000888386	0.00422	0.00623	0.00327	0.00424	0.0026	0.000717902	0.000300718	0.00551
1.58333	0.000304478	0.00162	0.00522	0.000856081	0.00409	0.00664	0.00322	0.00424	0.0025	0.000754717	0.000350838	0.00561
1.5875	0.000304478	0.00152	0.00522	0.000856081	0.00401	0.00692	0.00317	0.00425	0.00235	0.000791532	0.000400957	0.00566
1.59166	0.000316189	0.00152	0.00522	0.000856081	0.00405	0.00715	0.00312	0.00427	0.00231	0.000828348	0.000451077	0.00556
1.59584	0.0003279	0.00152	0.00522	0.000872234	0.00414	0.00733	0.00298	0.0043	0.00231	0.000846756	0.000463607	0.00546
1.6	0.0003279	0.00162	0.00529	0.000872234	0.00422	0.00744	0.00288	0.00432	0.00235	0.000846756	0.000451077	0.00535
1.60417	0.0003279	0.00162	0.00535	0.000856081	0.00436	0.00756	0.00283	0.00435	0.00239	0.000828348	0.000400957	0.00535
1.60834	0.000316189	0.00157	0.00547	0.000839929	0.00444	0.00756	0.00288	0.00436	0.00239	0.00080994	0.000350838	0.0054
1.6125	0.000292767	0.00146	0.00559	0.000823776	0.0044	0.00744	0.00293	0.00435	0.00239	0.000754717	0.000338308	0.00546
1.61667	0.000281057	0.00141	0.00565	0.000807624	0.00436	0.00733	0.00298	0.00432	0.00239	0.000717902	0.000350838	0.00556
1.62084	0.000281057	0.00152	0.00577	0.000807624	0.00427	0.0071	0.00303	0.00429	0.00239	0.000699494	0.000388427	0.00556
1.625	0.000292767	0.00162	0.00583	0.000807624	0.00418	0.00692	0.00303	0.00424	0.00239	0.000681086	0.000426017	0.00556
1.62917	0.000316189	0.00183	0.00583	0.000823776	0.00409	0.00675	0.00298	0.00421	0.00239	0.000662678	0.000463607	0.00546
1.63334	0.0003279	0.00193	0.00577	0.000823776	0.00405	0.00658	0.00293	0.00418	0.00235	0.000662678	0.000488667	0.00535
1.6375	0.000363032	0.00193	0.00571	0.000839929	0.00405	0.0064	0.00293	0.00416	0.00235	0.000681086	0.000513727	0.00525
1.64166	0.000398164	0.00178	0.00559	0.000872234	0.00414	0.00623	0.00303	0.00415	0.00239	0.000699494	0.000538786	0.00525
1.64583	0.000433296	0.00167	0.00541	0.000888386	0.00422	0.00612	0.00317	0.00416	0.00246	0.000717902	0.000563846	0.0053
1.65	0.000468428	0.00162	0.00529	0.000888386	0.00427	0.00612	0.00337	0.00415	0.00257	0.000736309	0.000588906	0.00546
1.65416	0.000491849	0.00162	0.00516	0.000872234	0.00436	0.00617	0.00351	0.00414	0.0026	0.000754717	0.000576376	0.00566
1.65834	0.00050356	0.00173	0.0051	0.000856081	0.00436	0.00629	0.00356	0.00412	0.00264	0.000754717	0.000526256	0.00577
1.6625	0.00050356	0.00188	0.0051	0.000839929	0.00436	0.00635	0.00356	0.00409	0.00257	0.000736309	0.000463607	0.00587
1.66667	0.000491849	0.00204	0.00522	0.000823776	0.00431	0.0064	0.00351	0.00407	0.0025	0.000717902	0.000388427	0.00587
1.67084	0.000480139	0.0022	0.00553	0.000823776	0.00427	0.00646	0.00337	0.00405	0.00239	0.000699494	0.000350838	0.00587
1.675	0.000445007	0.00225	0.00571	0.000839929	0.00422	0.00658	0.00327	0.00405	0.00231	0.000699494	0.000350838	0.00582
1.67917	0.000409874	0.0022	0.00583	0.000856081	0.00418	0.00658	0.00317	0.00407	0.00224	0.000699494	0.000375897	0.00577
1.68334	0.000386453	0.00199	0.00577	0.000856081	0.00418	0.00652	0.00317	0.00409	0.00228	0.000717902	0.000400957	0.00572
1.6875	0.000374742	0.00167	0.00565	0.000823776	0.00418	0.00652	0.00317	0.00413	0.00231	0.000717902	0.000413487	0.00566
1.69167	0.000386453	0.00136	0.00547	0.000791471	0.00418	0.00652	0.00317	0.00418	0.00239	0.000717902	0.000426017	0.00556
1.69584	0.000409874	0.00115	0.00529	0.000759167	0.00418	0.00658	0.00317	0.00421	0.00242	0.000699494	0.000413487	0.00551
1.7	0.000421585	0.0011	0.00504	0.000726862	0.00422	0.00658	0.00317	0.00424	0.00242	0.000699494	0.000413487	0.0054
1.70416	0.000433296	0.0011	0.0048	0.000743014	0.00427	0.00646	0.00312	0.00425	0.00239	0.000699494	0.000413487	0.00535
1.70833	0.000421585	0.00115	0.00462	0.000759167	0.00436	0.00646	0.00312	0.00425	0.00231	0.000699494	0.000438547	0.0053
1.7125	0.000386453	0.00115	0.00437	0.000791471	0.00444	0.00646	0.00303	0.00423	0.00221	0.000699494	0.000476137	0.0053
1.71666	0.000351321	0.0012	0.00431	0.000807624	0.00449	0.00652	0.00298	0.00421	0.00217	0.000699494	0.000501197	0.0054
1.72084	0.000316189	0.00131	0.00443	0.000791471	0.00449	0.00658	0.00298	0.00419	0.00217	0.000717902	0.000513727	0.00551
1.725	0.000304478	0.00136	0.00468	0.000775319	0.00449	0.00669	0.00303	0.00415	0.00221	0.000699494	0.000513727	0.00572
1.72917	0.0003279	0.00146	0.00486	0.000775319	0.00449	0.00669	0.00307	0.00411	0.00231	0.000681086	0.000501197	0.00592
1.73334	0.000374742	0.00146	0.00504	0.000775319	0.00444	0.00669	0.00312	0.00408	0.00246	0.000681086	0.000463607	0.00603
1.7375	0.000433296	0.00146	0.00516	0.000807624	0.00444	0.00664	0.00317	0.00405	0.0026	0.000681086	0.000413487	0.00603
1.74167	0.000491849	0.00136	0.00516	0.000839929	0.00436	0.00669	0.00317	0.00405	0.00264	0.000662678	0.000375897	0.00592
1.74584	0.000526981	0.00131	0.00516	0.000856081	0.00427	0.00669	0.00317	0.00405	0.00264	0.000662678	0.000338308	0.00582
1.75	0.000538692	0.00131	0.00522	0.000856081	0.00418	0.00664	0.00317	0.00407	0.00257	0.000644271	0.000325778	0.00566
1.75417	0.000515271	0.00136	0.00541	0.000839929	0.00409	0.00652	0.00317	0.00409	0.00253	0.000662678	0.000350838	0.00561
1.75834	0.000491849	0.00146	0.00565	0.000823776	0.00409	0.00646	0.00317	0.00409	0.00253	0.000681086	0.000388427	0.00561
1.7625	0.000445007	0.00152	0.00583	0.000823776	0.00414	0.00646	0.00322	0.00409	0.00257	0.000699494	0.000438547	0.00561
1.76666	0.000398164	0.00152	0.00595	0.000823776	0.00418	0.00652	0.00317	0.00409	0.0026	0.000699494	0.000463607	0.00561
1.77083	0.000363032	0.00157	0.00595	0.000823776	0.00418	0.00669	0.00307	0.0041	0.0026	0.000699494	0.000476137	0.00556
1.775	0.00033961	0.00157	0.00583	0.000807624	0.00418	0.00681	0.00303	0.00411	0.00257	0.000699494	0.000451077	0.00556
1.77916	0.0003279	0.00162	0.00571	0.000807624	0.00418	0.00687	0.00303	0.00413	0.0025	0.000699494	0.000426017	0.00561
1.78334	0.00033961	0.00157	0.00559	0.000807624	0.00418	0.00681	0.00307	0.00414	0.00246	0.000699494	0.000413487	0.00572
1.7875	0.000351321	0.00157	0.00535	0.000807624	0.00414	0.00664	0.00317	0.00416	0.00246	0.000699494	0.000400957	0.00582
1.79167	0.000351321	0.00157	0.00516	0.000823776	0.00401	0.00646	0.00327	0.00418	0.00246	0.000681086	0.000413487	0.00592
1.79584	0.000351321	0.00167	0.00498	0.000856081	0.00392	0.00635	0.00332	0.00418	0.00253	0.000662678	0.000426017	0.00598
1.8	0.0003279	0.00173	0.00486	0.000856081	0.00383	0.00623	0.00337	0.00418	0.00253	0.000644271	0.000426017	0.00603
1.80417	0.000316189	0.00178	0.0048	0.000856081	0.00392	0.00623	0.00337	0.00416	0.00246	0.000625863	0.000388427	0.00598
1.80834	0.000304478	0.00183	0.0048	0.000856081	0.00405	0.00629	0.00342	0.00414	0.00239	0.000625863	0.000350838	0.00587
1.8125	0.000316189	0.00188	0.00486	0.000856081	0.00427	0.00629	0.00342	0.00413	0.00231	0.000625863	0.000313248	0.00577
1.81667	0.000351321	0.00193	0.00492	0.000839929	0.0044	0.00635	0.00351	0.00412	0.00228	0.000625863	0.000263128	0.00566
1.82084	0.000386453	0.00188	0.00498	0.000839929	0.00444	0.00635	0.00366	0.00412	0.00224	0.000625863	0.000238068	0.00556
1.825	0.000421585	0.00183	0.00504	0.000839929	0.0044	0.00623	0.00376	0.00411	0.00228	0.000625863	0.000238068	0.00556
1.82916	0.000445007	0.00178	0.00516	0.000839929	0.00427	0.00606	0.00381	0.00411	0.00231	0.000625863	0.000250598	0.00561
1.83333	0.000468428	0.00173	0.00535	0.000823776	0.00414	0.00594	0.00376	0.0041	0.00235	0.000625863	0.000288188	0.00556
1.8375	0.000491849	0.00167	0.00559	0.000807624	0.00401	0.00577	0.00361	0.00409	0.00239	0.000644271	0.000338308	0.00551
1.84166	0.00050356	0.00162	0.00571	0.000807624	0.00388	0.00571	0.00346	0.00409	0.00242	0.000644271	0.000375897	0.0054
1.84584	0.000515271	0.00162	0.00583	0.000807624	0.00379	0.00577	0.00337	0.00409	0.00239	0.000662678	0.000388427	0.00535
1.85	0.000515271	0.00157	0.00583	0.000807624	0.00375	0.00589	0.00327	0.00408	0.00231	0.000681086	0.000400957	0.0053
1.85417	0.000526981	0.00157	0.00577	0.000791471	0.0037	0.006	0.00327	0.00408	0.00228	0.000699494	0.000388427	0.00535
1.85834	0.000526981	0.00157	0.00565	0.000791471	0.0037	0.00606	0.00332	0.00407	0.00221	0.000717902	0.000363368	0.00546
1.8625	0.000515271	0.00162	0.00553	0.000791471	0.0037	0.00612	0.00342	0.00405	0.00217	0.000754717	0.000375897	0.00556
1.86667	0.00050356	0.00167	0.00547	0.000775319	0.00375	0.00612	0.00346	0.00404	0.00221	0.000791532	0.000388427	0.00561
1.87084	0.000491849	0.00167	0.00547	0.000775319	0.0037	0.00617	0.00346	0.00402	0.00221	0.00080994	0.000413487	0.00572
1.875	0.000491849	0.00157	0.00547	0.000759167	0.0037	0.00617	0.00337	0.004	0.00224	0.000828348	0.000438547	0.00582
1.87917	0.000491849	0.00152	0.00547	0.000726862	0.00366	0.00617	0.00327	0.00399	0.00224	0.000865163	0.000463607	0.00598
1.88334	0.00050356	0.00141	0.00547	0.000694557	0.00375	0.00617	0.00322	0.00398	0.00224	0.000901979	0.000476137	0.00603
1.8875	0.00050356	0.00141	0.00541	0.000694557	0.00383	0.00612	0.00322	0.00398	0.00221	0.000920387	0.000501197	0.00603
1.89166	0.000491849	0.00146	0.00529	0.000710709	0.00396	0.00606	0.00327	0.00399	0.00217	0.000938794	0.000501197	0.00582
1.89583	0.000480139	0.00157	0.0051	0.000743014	0.00405	0.006	0.00332	0.004	0.00213	0.000920387	0.000501197	0.00551
1.9	0.000456717	0.00162	0.00486	0.000791471	0.00405	0.006	0.00342	0.004	0.0021	0.000901979	0.000488667	0.00525
1.90416	0.000433296	0.00157	0.00468	0.000823776	0.00401	0.00612	0.00351	0.00398	0.00206	0.000846756	0.000463607	0.00509
1.90834	0.000409874	0.00152	0.00468	0.000856081	0.00388	0.00612	0.00366	0.00397	0.00206	0.00080994	0.000438547	0.00499
1.9125	0.000386453	0.00136	0.0048	0.000839929	0.00379	0.006	0.00381	0.00395	0.00206	0.000791532	0.000438547	0.00499
1.91667	0.000363032	0.00126	0.00504	0.000839929	0.00379	0.00583	0.0039	0.00395	0.00206	0.000791532	0.000451077	0.00509
1.92084	0.00033961	0.00115	0.00529	0.000839929	0.00383	0.00565	0.00395	0.00397	0.00213	0.00080994	0.000476137	0.00509
1.925	0.00033961	0.00115	0.00553	0.000856081	0.00392	0.00548	0.0039	0.00399	0.00221	0.000828348	0.000488667	0.00509
1.92917	0.000351321	0.00126	0.00559	0.000888386	0.00405	0.00537	0.00385	0.00401	0.00228	0.000865163	0.000501197	0.00509
1.93334	0.000386453	0.00136	0.00553	0.000920691	0.00414	0.00537	0.00376	0.00404	0.00235	0.000901979	0.000476137	0.00509
1.9375	0.000398164	0.00152	0.00547	0.000920691	0.00418	0.00542	0.00366	0.00408	0.00242	0.000920387	0.000451077	0.00509
1.94167	0.000386453	0.00162	0.00553	0.000904539	0.00409	0.0056	0.00356	0.00409	0.00242	0.000938794	0.000413487	0.0052
1.94584	0.000351321	0.00162	0.00553	0.000872234	0.00401	0.00577	0.00356	0.00409	0.00235	0.000957202	0.000388427	0.0053
1.95	0.000304478	0.00157	0.00553	0.000823776	0.00396	0.00589	0.00351	0.00408	0.00228	0.000957202	0.000375897	0.00546
1.95416	0.000281057	0.00146	0.00553	0.000791471	0.00401	0.006	0.00351	0.00405	0.00221	0.000957202	0.000375897	0.00551
1.95833	0.000269346	0.00136	0.00547	0.000775319	0.00414	0.006	0.00342	0.00403	0.00213	0.000938794	0.000400957	0.00561
1.9625	0.000281057	0.00136	0.00541	0.000791471	0.00427	0.006	0.00337	0.00401	0.0021	0.000938794	0.000426017	0.00566
1.96666	0.000316189	0.00136	0.00529	0.000807624	0.00436	0.00594	0.00327	0.004	0.00206	0.000938794	0.000463607	0.00566
1.97084	0.00033961	0.00136	0.00522	0.000823776	0.0044	0.00594	0.00327	0.00398	0.00213	0.00097561	0.000501197	0.00556
1.975	0.000351321	0.00141	0.00522	0.000839929	0.0044	0.00589	0.00327	0.00397	0.00221	0.000994017	0.000526256	0.00535
1.97917	0.000351321	0.00146	0.00516	0.000856081	0.00431	0.00583	0.00337	0.00394	0.00228	0.00103	0.000526256	0.00504
1.98334	0.000374742	0.00146	0.00516	0.000872234	0.00422	0.00577	0.00346	0.00392	0.00228	0.00103	0.000476137	0.00483
1.9875	0.000398164	0.00136	0.0051	0.000888386	0.00414	0.00577	0.00351	0.00389	0.00228	0.00101	0.000426017	0.00478
1.99167	0.000445007	0.00126	0.0051	0.000920691	0.00401	0.00589	0.00346	0.00386	0.00224	0.000994017	0.000375897	0.00483
1.99584	0.000480139	0.00115	0.00504	0.000920691	0.00396	0.00594	0.00342	0.00382	0.00221	0.000957202	0.000350838	0.00499
2	0.00050356	0.0011	0.00504	0.000920691	0.00396	0.00606	0.00327	0.0038	0.00228	0.000938794	0.000363368	0.00509
2.00417	0.000515271	0.0012	0.0051	0.000872234	0.00401	0.00606	0.00312	0.0038	0.00246	0.000938794	0.000388427	0.0052
2.00834	0.000515271	0.00136	0.00516	0.000839929	0.00401	0.00606	0.00303	0.0038	0.00257	0.000938794	0.000413487	0.0052
2.0125	0.000491849	0.00157	0.00535	0.000791471	0.00401	0.00594	0.00298	0.00381	0.0026	0.000938794	0.000426017	0.0052
2.01667	0.000480139	0.00167	0.00547	0.000775319	0.00388	0.00577	0.00298	0.00381	0.00257	0.000920387	0.000413487	0.00525
2.02083	0.000456717	0.00167	0.00565	0.000775319	0.00375	0.00571	0.00307	0.00382	0.00242	0.000883571	0.000388427	0.0053
2.025	0.000445007	0.00167	0.00577	0.000791471	0.00361	0.0056	0.00317	0.00383	0.00231	0.000846756	0.000375897	0.0054
2.02916	0.000421585	0.00173	0.00589	0.000823776	0.00361	0.00554	0.00327	0.00387	0.00224	0.00080994	0.000363368	0.00546
2.03334	0.000398164	0.00173	0.00589	0.000856081	0.00361	0.00548	0.00332	0.0039	0.00228	0.000773125	0.000338308	0.00551
2.0375	0.000374742	0.00173	0.00595	0.000872234	0.00366	0.00554	0.00332	0.00391	0.00231	0.000754717	0.000325778	0.00546
2.04167	0.000363032	0.00173	0.00595	0.000888386	0.00375	0.00571	0.00327	0.0039	0.00231	0.000754717	0.000300718	0.0054
2.04583	0.00033961	0.00173	0.00583	0.000888386	0.00383	0.00589	0.00322	0.00388	0.00228	0.000736309	0.000288188	0.0053
2.05	0.00033961	0.00173	0.00571	0.000872234	0.00388	0.00612	0.00312	0.00384	0.00224	0.000736309	0.000288188	0.0052
2.05416	0.00033961	0.00173	0.00553	0.000856081	0.00388	0.00623	0.00303	0.00381	0.00217	0.000736309	0.000275658	0.00514
2.05834	0.000363032	0.00178	0.00535	0.000839929	0.00388	0.0064	0.00288	0.00378	0.00213	0.000736309	0.000263128	0.00509
2.0625	0.000386453	0.00193	0.00516	0.000839929	0.00383	0.00646	0.00278	0.00378	0.00213	0.000754717	0.000263128	0.00509
2.06667	0.000421585	0.00204	0.00498	0.000839929	0.00375	0.00658	0.00273	0.00378	0.00213	0.000754717	0.000275658	0.0052
2.07084	0.000445007	0.00209	0.00492	0.000839929	0.00375	0.00652	0.00273	0.0038	0.00213	0.000754717	0.000313248	0.0053
2.075	0.000468428	0.00204	0.00492	0.000839929	0.0037	0.00646	0.00278	0.00383	0.0021	0.000754717	0.000363368	0.00546
2.07917	0.000468428	0.00193	0.00492	0.000823776	0.0037	0.00629	0.00288	0.00387	0.00203	0.000773125	0.000388427	0.00561
2.08333	0.000456717	0.00188	0.00492	0.000807624	0.00375	0.00606	0.00298	0.0039	0.00199	0.000791532	0.000388427	0.00572
2.0875	0.000445007	0.00188	0.00498	0.000791471	0.00379	0.00589	0.00307	0.00393	0.00199	0.00080994	0.000350838	0.00572
2.09166	0.000421585	0.00199	0.00498	0.000791471	0.00392	0.00583	0.00312	0.00395	0.00195	0.000828348	0.000313248	0.00561
2.09584	0.000409874	0.00204	0.00504	0.000807624	0.00401	0.00583	0.00312	0.00399	0.00195	0.000828348	0.000275658	0.0054
2.1	0.000386453	0.00209	0.0051	0.000823776	0.00409	0.00589	0.00307	0.00399	0.00195	0.000828348	0.000238068	0.00525
2.10417	0.000363032	0.00204	0.00516	0.000839929	0.00418	0.00594	0.00293	0.00399	0.00192	0.000846756	0.000225538	0.00509
2.10833	0.000351321	0.00199	0.00516	0.000823776	0.00414	0.00594	0.00283	0.00395	0.00192	0.000846756	0.000238068	0.00499
2.1125	0.00033961	0.00193	0.00516	0.000807624	0.00405	0.00583	0.00283	0.0039	0.00192	0.000846756	0.000263128	0.00509
2.11666	0.000351321	0.00193	0.00504	0.000791471	0.00401	0.00571	0.00293	0.00387	0.00192	0.000846756	0.000275658	0.00525
2.12084	0.000374742	0.00199	0.00498	0.000759167	0.00405	0.0056	0.00312	0.00383	0.00192	0.000846756	0.000288188	0.00546
2.125	0.000398164	0.00199	0.00486	0.000759167	0.00409	0.00554	0.00327	0.00383	0.00192	0.000846756	0.000300718	0.00561
2.12917	0.000433296	0.00193	0.00474	0.000759167	0.00414	0.00554	0.00332	0.00384	0.00192	0.000865163	0.000300718	0.00566
2.13334	0.000468428	0.00178	0.00468	0.000775319	0.00414	0.00548	0.00322	0.00388	0.00195	0.000883571	0.000325778	0.00561
2.1375	0.00050356	0.00157	0.00462	0.000807624	0.00414	0.00548	0.00303	0.0039	0.00199	0.000901979	0.000350838	0.00546
2.14167	0.000526981	0.00136	0.00462	0.000823776	0.00409	0.00542	0.00288	0.0039	0.00199	0.000901979	0.000388427	0.0053
2.14583	0.000538692	0.00126	0.00462	0.000856081	0.00401	0.00542	0.00268	0.00389	0.00199	0.000883571	0.000413487	0.00525
2.15	0.000538692	0.00126	0.00468	0.000856081	0.00401	0.00554	0.00263	0.00387	0.00195	0.000865163	0.000426017	0.00525
2.15416	0.000515271	0.00131	0.00474	0.000856081	0.00396	0.00571	0.00263	0.00384	0.00199	0.000865163	0.000400957	0.0052
2.15834	0.000491849	0.00136	0.0048	0.000839929	0.00392	0.00594	0.00268	0.00382	0.00206	0.000883571	0.000363368	0.00509
2.1625	0.000480139	0.00146	0.00474	0.000823776	0.00383	0.00617	0.00278	0.0038	0.00213	0.000901979	0.000338308	0.00494
2.16667	0.000468428	0.00157	0.00468	0.000807624	0.00379	0.00635	0.00283	0.00379	0.00217	0.000920387	0.000325778	0.00478
2.17083	0.000456717	0.00167	0.00462	0.000807624	0.00379	0.00635	0.00288	0.0038	0.00217	0.000920387	0.000325778	0.00478
2.175	0.000445007	0.00173	0.00462	0.000791471	0.00383	0.00629	0.00288	0.00383	0.00213	0.000901979	0.000325778	0.00488
2.17916	0.000445007	0.00178	0.00468	0.000807624	0.00383	0.00617	0.00283	0.00386	0.00206	0.000865163	0.000325778	0.00509
2.18334	0.000433296	0.00173	0.00474	0.000823776	0.00383	0.006	0.00283	0.00387	0.00203	0.000828348	0.000338308	0.0054
2.1875	0.000421585	0.00162	0.0048	0.000856081	0.00375	0.00583	0.00288	0.00386	0.00203	0.00080994	0.000350838	0.00566
2.19167	0.000409874	0.00152	0.0048	0.000872234	0.00357	0.00571	0.00293	0.00383	0.00203	0.00080994	0.000388427	0.00582
2.19584	0.000409874	0.00146	0.00486	0.000872234	0.0034	0.0056	0.00288	0.0038	0.00203	0.000828348	0.000438547	0.00582
2.2	0.000409874	0.00141	0.00504	0.000872234	0.00331	0.00548	0.00278	0.00376	0.00199	0.000846756	0.000488667	0.00577
2.20417	0.000421585	0.00141	0.00529	0.000856081	0.00327	0.00548	0.00268	0.00372	0.00195	0.000865163	0.000526256	0.00566
2.20833	0.000421585	0.00146	0.00547	0.000839929	0.00335	0.00548	0.00263	0.00368	0.00188	0.000865163	0.000526256	0.00556
2.2125	0.000433296	0.00146	0.00559	0.000807624	0.00348	0.00554	0.00263	0.00365	0.00184	0.00080994	0.000476137	0.00546
2.21666	0.000445007	0.00146	0.00553	0.000791471	0.00357	0.00554	0.00268	0.00361	0.00181	0.000773125	0.000426017	0.00535
2.22084	0.000456717	0.00141	0.00535	0.000791471	0.00361	0.00548	0.00283	0.0036	0.00184	0.000717902	0.000375897	0.00525
2.225	0.000468428	0.00126	0.0051	0.000791471	0.00357	0.00542	0.00298	0.0036	0.00192	0.000699494	0.000350838	0.0052
2.22917	0.000456717	0.0011	0.00498	0.000807624	0.00353	0.00537	0.00307	0.00362	0.00199	0.000717902	0.000350838	0.00514
2.23333	0.000433296	0.000993568	0.00492	0.000823776	0.00348	0.00537	0.00322	0.00366	0.00206	0.000773125	0.000350838	0.00509
2.2375	0.000409874	0.000993568	0.00498	0.000839929	0.0034	0.00548	0.00337	0.00368	0.00213	0.000828348	0.000350838	0.00509
2.24166	0.000386453	0.00105	0.00504	0.000872234	0.00335	0.00565	0.00356	0.00368	0.00221	0.000865163	0.000363368	0.00509
2.24584	0.000363032	0.0011	0.00516	0.000888386	0.00331	0.00577	0.00366	0.00368	0.00228	0.000883571	0.000350838	0.00509
2.25	0.000363032	0.0012	0.00516	0.000888386	0.00327	0.00583	0.00376	0.00367	0.00235	0.000901979	0.000338308	0.00509
2.25417	0.000374742	0.00126	0.00516	0.000872234	0.00322	0.00583	0.00366	0.00366	0.00242	0.000901979	0.000325778	0.00504
2.25833	0.000374742	0.00131	0.00516	0.000856081	0.00322	0.00577	0.00351	0.00365	0.0025	0.000883571	0.000300718	0.00504
2.2625	0.000374742	0.00136	0.00522	0.000823776	0.00331	0.00571	0.00327	0.00364	0.0026	0.000883571	0.000275658	0.00504
2.26667	0.000374742	0.00141	0.00522	0.000807624	0.00335	0.00565	0.00307	0.00364	0.00264	0.000883571	0.000288188	0.00494
2.27083	0.000374742	0.00141	0.00522	0.000807624	0.00331	0.00565	0.00288	0.00362	0.0026	0.000883571	0.000313248	0.00488
2.275	0.000398164	0.00131	0.00516	0.000823776	0.00327	0.00565	0.00283	0.00361	0.00253	0.000883571	0.000350838	0.00473
2.27916	0.000409874	0.0012	0.00498	0.000839929	0.00331	0.00565	0.00288	0.0036	0.00239	0.000865163	0.000375897	0.00462
2.28334	0.000409874	0.00105	0.0048	0.000856081	0.00335	0.00565	0.00303	0.00359	0.00221	0.000883571	0.000363368	0.00457
2.2875	0.000386453	0.000993568	0.00474	0.000856081	0.00344	0.00554	0.00327	0.00359	0.0021	0.000883571	0.000325778	0.00452
2.29167	0.000351321	0.0011	0.0048	0.000839929	0.00353	0.00548	0.00351	0.0036	0.00199	0.000901979	0.000288188	0.00452
2.29583	0.000316189	0.0012	0.00492	0.000823776	0.00357	0.00542	0.00371	0.00361	0.00192	0.000901979	0.000275658	0.00452
2.3	0.000281057	0.00136	0.00504	0.000807624	0.00361	0.00548	0.00381	0.00362	0.00192	0.000883571	0.000275658	0.00452
2.30417	0.000245925	0.00141	0.0051	0.000823776	0.00357	0.00554	0.00371	0.00362	0.00199	0.000846756	0.000288188	0.00457
2.30834	0.000222503	0.00146	0.0051	0.000839929	0.00353	0.00565	0.00342	0.0036	0.0021	0.000828348	0.000313248	0.00468
2.3125	0.000210793	0.00152	0.00516	0.000856081	0.00348	0.00583	0.00307	0.00358	0.00224	0.000828348	0.000338308	0.00478
2.31667	0.000234214	0.00146	0.00522	0.000872234	0.00344	0.00594	0.00278	0.00356	0.00235	0.000828348	0.000350838	0.00494
2.32083	0.000257635	0.00152	0.00535	0.000856081	0.00348	0.00594	0.00263	0.00354	0.00242	0.000846756	0.000375897	0.00509
2.325	0.000304478	0.00157	0.00547	0.000856081	0.00353	0.00594	0.00259	0.00354	0.0025	0.000846756	0.000400957	0.00514
2.32917	0.00033961	0.00162	0.00559	0.000856081	0.00366	0.00583	0.00273	0.00356	0.00253	0.000828348	0.000413487	0.00514
2.33333	0.000374742	0.00173	0.00565	0.000856081	0.00383	0.00571	0.00288	0.00359	0.00253	0.00080994	0.000426017	0.00514
2.3375	0.000409874	0.00178	0.00565	0.000872234	0.00392	0.0056	0.00303	0.00362	0.0025	0.00080994	0.000413487	0.00504
2.34166	0.000445007	0.00183	0.00559	0.000872234	0.00392	0.0056	0.00303	0.00366	0.00246	0.000791532	0.000413487	0.00499
2.34584	0.000480139	0.00183	0.00547	0.000872234	0.00388	0.00571	0.00293	0.00367	0.00239	0.000791532	0.000413487	0.00483
2.35	0.000491849	0.00183	0.00529	0.000888386	0.00375	0.00583	0.00273	0.00366	0.00228	0.000773125	0.000400957	0.00468
2.35417	0.000491849	0.00183	0.00498	0.000904539	0.00366	0.00594	0.00254	0.00362	0.00217	0.00080994	0.000413487	0.00457
2.35833	0.000468428	0.00188	0.0048	0.000920691	0.00366	0.00589	0.00234	0.00361	0.00203	0.000828348	0.000426017	0.00447
2.3625	0.000421585	0.00193	0.00462	0.000936844	0.0037	0.00577	0.00224	0.0036	0.00188	0.000865163	0.000426017	0.00447
2.36667	0.000386453	0.00199	0.00462	0.000920691	0.00375	0.0056	0.00229	0.00359	0.00177	0.000901979	0.000413487	0.00452
2.37084	0.000374742	0.00188	0.00468	0.000888386	0.00379	0.00548	0.00234	0.00357	0.00181	0.000938794	0.000400957	0.00462
2.375	0.000386453	0.00173	0.0048	0.000856081	0.00379	0.00542	0.00249	0.00355	0.00192	0.000920387	0.000400957	0.00468
2.37917	0.000409874	0.00146	0.00486	0.000823776	0.0037	0.00554	0.00259	0.00351	0.00206	0.000901979	0.000400957	0.00468
2.38333	0.000456717	0.00115	0.00492	0.000807624	0.00361	0.00571	0.00263	0.00348	0.00217	0.000883571	0.000413487	0.00473
2.3875	0.000491849	0.000888982	0.00492	0.000791471	0.00348	0.00577	0.00268	0.00346	0.00228	0.000846756	0.000426017	0.00478
2.39167	0.00050356	0.00067981	0.00498	0.000775319	0.00344	0.00571	0.00268	0.00345	0.00228	0.000828348	0.000413487	0.00483
2.39583	0.00050356	0.000732103	0.00504	0.000775319	0.00344	0.0056	0.00268	0.00345	0.00228	0.000828348	0.000363368	0.00488
2.4	0.000491849	0.000888982	0.00516	0.000775319	0.00353	0.00537	0.00263	0.00345	0.00228	0.000846756	0.000313248	0.00494
2.40416	0.000468428	0.00115	0.00522	0.000775319	0.00366	0.00525	0.00268	0.00344	0.00231	0.000883571	0.000263128	0.00494
2.40834	0.000445007	0.00141	0.00516	0.000775319	0.00379	0.00514	0.00273	0.00342	0.00239	0.000901979	0.000225538	0.00488
2.4125	0.000445007	0.00162	0.00504	0.000791471	0.00392	0.00514	0.00288	0.00339	0.00242	0.000901979	0.000213009	0.00473
2.41667	0.000433296	0.00173	0.00486	0.000823776	0.00396	0.00514	0.00303	0.00338	0.00242	0.000883571	0.000238068	0.00457
2.42083	0.000433296	0.00167	0.00474	0.000856081	0.00396	0.00508	0.00312	0.00338	0.00239	0.000883571	0.000263128	0.00452
2.425	0.000433296	0.00162	0.00474	0.000888386	0.00396	0.00496	0.00317	0.0034	0.00231	0.000883571	0.000300718	0.00452
2.42917	0.000433296	0.00157	0.00474	0.000904539	0.00401	0.0049	0.00312	0.00343	0.00231	0.000883571	0.000325778	0.00468
2.43334	0.000409874	0.00157	0.0048	0.000888386	0.00405	0.00496	0.00303	0.00346	0.00239	0.000920387	0.000363368	0.00488
2.4375	0.000386453	0.00167	0.00486	0.000856081	0.00414	0.00508	0.00293	0.00349	0.00246	0.000938794	0.000375897	0.00514
2.44167	0.000351321	0.00178	0.0048	0.000823776	0.00418	0.00519	0.00278	0.0035	0.0025	0.000957202	0.000363368	0.00535
2.44583	0.00033961	0.00183	0.00468	0.000791471	0.00418	0.00537	0.00273	0.00351	0.0025	0.00097561	0.000338308	0.00546
2.45	0.000351321	0.00183	0.00456	0.000791471	0.00409	0.00548	0.00263	0.00353	0.00246	0.000994017	0.000313248	0.00551
2.45417	0.000398164	0.00178	0.0045	0.000791471	0.00401	0.00565	0.00263	0.00354	0.00235	0.000994017	0.000300718	0.00551
2.45833	0.000433296	0.00167	0.00456	0.000791471	0.00392	0.00571	0.00268	0.00355	0.00224	0.00097561	0.000288188	0.00551
2.4625	0.000456717	0.00152	0.00474	0.000791471	0.00388	0.00577	0.00268	0.00356	0.00213	0.00097561	0.000288188	0.0054
2.46666	0.000445007	0.00136	0.00498	0.000775319	0.00383	0.00577	0.00273	0.00357	0.00206	0.00097561	0.000300718	0.0052
2.47084	0.000386453	0.00126	0.00516	0.000759167	0.00379	0.00565	0.00278	0.00357	0.00206	0.00097561	0.000300718	0.00504
2.475	0.000304478	0.0012	0.00529	0.000743014	0.00375	0.00542	0.00273	0.00357	0.0021	0.00097561	0.000288188	0.00494
2.47917	0.000257635	0.0012	0.00529	0.000743014	0.0037	0.00519	0.00268	0.00357	0.00217	0.00097561	0.000275658	0.00483
2.48333	0.000234214	0.00126	0.00522	0.000743014	0.0037	0.00496	0.00268	0.00358	0.00224	0.00097561	0.000288188	0.00483
2.4875	0.000234214	0.00126	0.00504	0.000759167	0.00375	0.00479	0.00268	0.00359	0.00228	0.000994017	0.000313248	0.00483
2.49167	0.000245925	0.00126	0.0048	0.000791471	0.00383	0.00473	0.00278	0.00359	0.00221	0.00097561	0.000338308	0.00478
2.49584	0.000269346	0.00126	0.00456	0.000807624	0.00392	0.00485	0.00283	0.0036	0.0021	0.000938794	0.000350838	0.00473
2.5	0.000304478	0.00126	0.00437	0.000807624	0.00388	0.00508	0.00293	0.00361	0.00199	0.000883571	0.000350838	0.00462
2.50417	0.0003279	0.00131	0.00425	0.000791471	0.00383	0.00537	0.00293	0.00361	0.00192	0.000828348	0.000363368	0.00457
2.50834	0.000363032	0.00136	0.00419	0.000791471	0.00379	0.00554	0.00283	0.0036	0.00192	0.000791532	0.000375897	0.00462
2.5125	0.000386453	0.00136	0.00431	0.000807624	0.00379	0.0056	0.00263	0.00358	0.00192	0.000773125	0.000388427	0.00473
2.51667	0.000386453	0.00136	0.00443	0.000839929	0.00383	0.0056	0.00244	0.00356	0.00195	0.000791532	0.000400957	0.00483
2.52083	0.000386453	0.00136	0.00456	0.000888386	0.00388	0.00554	0.00229	0.00354	0.00199	0.000828348	0.000400957	0.00494
2.525	0.000363032	0.00141	0.00456	0.000936844	0.00388	0.00548	0.0022	0.00351	0.00195	0.000883571	0.000363368	0.00494
2.52916	0.000351321	0.00146	0.00456	0.000952996	0.00392	0.00548	0.0022	0.00349	0.00192	0.000920387	0.000338308	0.00483
2.53334	0.000351321	0.00157	0.00456	0.000952996	0.00388	0.00554	0.00224	0.00347	0.00188	0.000938794	0.000313248	0.00468
2.5375	0.00033961	0.00152	0.00456	0.000936844	0.00388	0.0056	0.00229	0.00344	0.00184	0.000957202	0.000313248	0.00452
2.54167	0.0003279	0.00146	0.00468	0.000904539	0.00388	0.00565	0.00239	0.0034	0.00181	0.000938794	0.000313248	0.00442
2.54583	0.000304478	0.00136	0.0048	0.000872234	0.00383	0.00571	0.00249	0.00337	0.00177	0.000938794	0.000325778	0.00431
2.55	0.000304478	0.00131	0.00498	0.000872234	0.0037	0.00577	0.00254	0.00335	0.00174	0.000920387	0.000325778	0.00426
2.55416	0.000304478	0.00136	0.00516	0.000888386	0.00353	0.00583	0.00263	0.00335	0.00174	0.000920387	0.000300718	0.00431
2.55834	0.0003279	0.00146	0.00535	0.000920691	0.00335	0.00583	0.00273	0.00338	0.00181	0.000938794	0.000288188	0.00447
2.5625	0.00033961	0.00157	0.00547	0.000952996	0.00322	0.00571	0.00273	0.00342	0.00192	0.000938794	0.000275658	0.00462
2.56667	0.000363032	0.00162	0.00559	0.000969149	0.00314	0.00565	0.00273	0.00346	0.00206	0.000957202	0.000275658	0.00483
2.57084	0.000363032	0.00157	0.00559	0.000952996	0.00314	0.00548	0.00263	0.00348	0.00213	0.000994017	0.000300718	0.00494
2.575	0.000351321	0.00146	0.00553	0.000920691	0.00322	0.00537	0.00254	0.00348	0.00221	0.00103	0.000338308	0.00509
2.57917	0.0003279	0.00136	0.00535	0.000904539	0.00327	0.00531	0.00249	0.00346	0.00217	0.00105	0.000375897	0.0052
2.58333	0.000316189	0.00131	0.0051	0.000920691	0.00327	0.00531	0.00249	0.00343	0.00206	0.00107	0.000388427	0.00535
2.5875	0.000316189	0.00126	0.00486	0.000936844	0.00318	0.00542	0.00259	0.00339	0.00188	0.00107	0.000388427	0.00551
2.59166	0.000316189	0.00126	0.00462	0.000952996	0.00305	0.00554	0.00268	0.00337	0.00177	0.00107	0.000375897	0.00561
2.59584	0.000316189	0.00131	0.00431	0.000969149	0.00296	0.00571	0.00278	0.00336	0.00166	0.00103	0.000350838	0.00566
2.6	0.00033961	0.00136	0.00407	0.000969149	0.00292	0.00577	0.00288	0.00336	0.00159	0.000994017	0.000338308	0.00561
2.60417	0.000363032	0.00141	0.00389	0.000936844	0.00296	0.00577	0.00293	0.00337	0.00159	0.000938794	0.000325778	0.00551
2.60833	0.000398164	0.00136	0.00377	0.000904539	0.00301	0.00565	0.00298	0.00337	0.00159	0.000920387	0.000300718	0.0053
2.6125	0.000421585	0.00126	0.00389	0.000872234	0.00301	0.00554	0.00293	0.00335	0.00166	0.000901979	0.000288188	0.00504
2.61666	0.000433296	0.0011	0.00407	0.000856081	0.00292	0.00537	0.00288	0.00333	0.00177	0.000901979	0.000288188	0.00483
2.62084	0.000421585	0.000941275	0.00437	0.000839929	0.00283	0.00519	0.00283	0.00332	0.00188	0.000920387	0.000288188	0.00462
2.625	0.000386453	0.000784396	0.00462	0.000839929	0.00274	0.00496	0.00293	0.00332	0.00199	0.000957202	0.000288188	0.00452
2.62917	0.000374742	0.000732103	0.00474	0.000856081	0.00274	0.00479	0.00303	0.00332	0.00203	0.00097561	0.000288188	0.00457
2.63334	0.000374742	0.000732103	0.0048	0.000856081	0.00279	0.00462	0.00312	0.00334	0.00206	0.000957202	0.000275658	0.00473
2.6375	0.000386453	0.000836689	0.0048	0.000856081	0.00283	0.00456	0.00322	0.00336	0.00206	0.000938794	0.000263128	0.00499
2.64167	0.000409874	0.00105	0.00492	0.000839929	0.00287	0.00456	0.00317	0.0034	0.00199	0.000901979	0.000263128	0.00514
2.64583	0.000421585	0.00131	0.00498	0.000807624	0.00296	0.00462	0.00307	0.00344	0.00192	0.000883571	0.000300718	0.00525
2.65	0.000421585	0.00157	0.00504	0.000791471	0.00301	0.00473	0.00298	0.00347	0.00188	0.000883571	0.000338308	0.00525
2.65416	0.000409874	0.00178	0.00504	0.000775319	0.00309	0.00485	0.00283	0.00349	0.00188	0.000920387	0.000363368	0.00509
2.65834	0.000374742	0.00183	0.00492	0.000759167	0.00318	0.00496	0.00278	0.00349	0.00192	0.000957202	0.000375897	0.00488
2.6625	0.000363032	0.00178	0.00468	0.000775319	0.00327	0.00514	0.00278	0.00347	0.00199	0.000994017	0.000375897	0.00478
2.66667	0.00033961	0.00162	0.00443	0.000775319	0.0034	0.00525	0.00273	0.00344	0.00206	0.00103	0.000363368	0.00473
2.67083	0.000351321	0.00152	0.00431	0.000775319	0.00344	0.00542	0.00268	0.0034	0.0021	0.00103	0.000338308	0.00473
2.675	0.000374742	0.00146	0.00431	0.000775319	0.00353	0.00554	0.00263	0.00336	0.0021	0.00103	0.000338308	0.00468
2.67916	0.000398164	0.00146	0.00437	0.000775319	0.00357	0.00542	0.00268	0.00334	0.0021	0.00101	0.000350838	0.00447
2.68334	0.000433296	0.00157	0.0045	0.000759167	0.00357	0.00519	0.00273	0.00332	0.0021	0.000994017	0.000363368	0.00426
2.6875	0.000456717	0.00167	0.00456	0.000775319	0.00353	0.0049	0.00273	0.0033	0.0021	0.00097561	0.000388427	0.00405
2.69167	0.000456717	0.00178	0.00456	0.000791471	0.00348	0.00462	0.00273	0.00329	0.00213	0.000957202	0.000400957	0.00395
2.69584	0.000456717	0.00183	0.0045	0.000823776	0.00344	0.00444	0.00268	0.00328	0.00221	0.000938794	0.000400957	0.00395
2.7	0.000445007	0.00183	0.00456	0.000856081	0.00335	0.00444	0.00268	0.00327	0.00221	0.000920387	0.000388427	0.00405
2.70417	0.000456717	0.00178	0.00468	0.000888386	0.00322	0.0045	0.00268	0.00326	0.00217	0.000920387	0.000363368	0.00421
2.70833	0.000445007	0.00167	0.00474	0.000920691	0.00314	0.00462	0.00283	0.00326	0.0021	0.000901979	0.000338308	0.00436
2.7125	0.000445007	0.00157	0.0048	0.000920691	0.00309	0.00462	0.00298	0.00328	0.00199	0.000883571	0.000325778	0.00452
2.71666	0.000421585	0.00152	0.00474	0.000904539	0.00305	0.00467	0.00307	0.0033	0.00184	0.000883571	0.000325778	0.00462
2.72084	0.000409874	0.00146	0.00462	0.000872234	0.00314	0.00462	0.00312	0.00333	0.00177	0.000883571	0.000325778	0.00468
2.725	0.000398164	0.00152	0.0045	0.000839929	0.00318	0.00462	0.00312	0.00333	0.00174	0.000920387	0.000338308	0.00462
2.72917	0.000398164	0.00162	0.00437	0.000807624	0.00322	0.00467	0.00303	0.00333	0.00174	0.000957202	0.000350838	0.00452
2.73333	0.000398164	0.00178	0.00437	0.000775319	0.00322	0.00479	0.00293	0.0033	0.0017	0.00101	0.000350838	0.00442
2.7375	0.000398164	0.00193	0.0045	0.000759167	0.00318	0.0049	0.00293	0.00328	0.00166	0.00105	0.000350838	0.00436
2.74166	0.000398164	0.00204	0.00468	0.000743014	0.00309	0.00496	0.00293	0.00327	0.0017	0.00107	0.000350838	0.00431
2.74584	0.000386453	0.00214	0.00486	0.000726862	0.00305	0.00502	0.00288	0.00326	0.00174	0.00107	0.000338308	0.00436
2.75	0.000398164	0.00214	0.00504	0.000726862	0.00305	0.00508	0.00278	0.00325	0.00181	0.00105	0.000313248	0.00447
2.75417	0.000409874	0.00204	0.0051	0.000743014	0.00309	0.00514	0.00268	0.00324	0.00184	0.00103	0.000275658	0.00452
2.75833	0.000456717	0.00183	0.00504	0.000775319	0.00314	0.00519	0.00263	0.00323	0.00188	0.00103	0.000250598	0.00457
2.7625	0.00050356	0.00167	0.00492	0.000807624	0.00318	0.00525	0.00259	0.00323	0.00188	0.00101	0.000238068	0.00462
2.76667	0.000550403	0.00157	0.00468	0.000839929	0.00327	0.00525	0.00259	0.00324	0.00188	0.00101	0.000263128	0.00468
2.77083	0.000573824	0.00152	0.00437	0.000839929	0.00335	0.00508	0.00263	0.00325	0.00188	0.000994017	0.000313248	0.00468
2.775	0.000562114	0.00157	0.00413	0.000823776	0.00344	0.0049	0.00263	0.00324	0.00192	0.000994017	0.000375897	0.00473
2.77916	0.000538692	0.00162	0.00383	0.000807624	0.0034	0.00479	0.00263	0.00321	0.00192	0.00097561	0.000426017	0.00468
2.78334	0.000491849	0.00173	0.00364	0.000775319	0.00331	0.00473	0.00263	0.00317	0.00192	0.00097561	0.000463607	0.00468
2.7875	0.000456717	0.00178	0.00358	0.000759167	0.00322	0.00467	0.00268	0.00314	0.00184	0.000957202	0.000463607	0.00473
2.79167	0.000433296	0.00183	0.00352	0.000759167	0.00318	0.00473	0.00268	0.00314	0.00184	0.000957202	0.000463607	0.00478
2.79583	0.000421585	0.00183	0.00364	0.000759167	0.00318	0.00479	0.00268	0.00316	0.00181	0.000957202	0.000451077	0.00483
2.8	0.000409874	0.00183	0.00383	0.000759167	0.00327	0.00485	0.00263	0.00321	0.00181	0.000957202	0.000438547	0.00494
2.80417	0.000386453	0.00173	0.00401	0.000759167	0.0034	0.00496	0.00263	0.00325	0.00181	0.000957202	0.000438547	0.00494
2.80834	0.000363032	0.00157	0.00419	0.000759167	0.00348	0.00502	0.00263	0.00328	0.00181	0.000994017	0.000451077	0.00494
2.8125	0.00033961	0.00141	0.00425	0.000759167	0.00344	0.00508	0.00268	0.00329	0.00177	0.00101	0.000451077	0.00494
2.81667	0.0003279	0.00131	0.00425	0.000759167	0.0034	0.00514	0.00268	0.00329	0.00177	0.00103	0.000438547	0.00483
2.82083	0.000316189	0.00126	0.00413	0.000759167	0.00327	0.00514	0.00268	0.00327	0.0017	0.00103	0.000426017	0.00478
2.825	0.000292767	0.00131	0.00407	0.000775319	0.00314	0.00514	0.00278	0.00326	0.00166	0.00103	0.000413487	0.00468
2.82917	0.000281057	0.00141	0.00407	0.000775319	0.00309	0.00514	0.00293	0.00325	0.00159	0.000994017	0.000413487	0.00452
2.83333	0.000269346	0.00152	0.00407	0.000759167	0.00314	0.00508	0.00303	0.00325	0.00159	0.00097561	0.000438547	0.00436
2.8375	0.000257635	0.00157	0.00407	0.000759167	0.00318	0.00508	0.00307	0.00325	0.00159	0.000938794	0.000463607	0.00421
2.84166	0.000257635	0.00162	0.00401	0.000743014	0.00327	0.00496	0.00298	0.00325	0.00166	0.000920387	0.000463607	0.00405
2.84584	0.000269346	0.00167	0.00383	0.000743014	0.00331	0.00485	0.00278	0.00325	0.00174	0.000883571	0.000463607	0.004
2.85	0.000304478	0.00178	0.00371	0.000743014	0.00327	0.00485	0.00254	0.00325	0.00181	0.000883571	0.000438547	0.004
2.85417	0.000351321	0.00188	0.00358	0.000743014	0.00318	0.00496	0.00239	0.00324	0.00184	0.000901979	0.000400957	0.0041
2.85833	0.000398164	0.00188	0.00346	0.000775319	0.00305	0.00508	0.00234	0.00323	0.00184	0.000920387	0.000363368	0.00426
2.8625	0.000409874	0.00183	0.00346	0.000791471	0.00301	0.00514	0.00239	0.00321	0.00181	0.000938794	0.000325778	0.00447
2.86667	0.000398164	0.00173	0.00358	0.000807624	0.00296	0.00508	0.00254	0.00318	0.00177	0.000957202	0.000300718	0.00473
2.87084	0.000374742	0.00162	0.00383	0.000775319	0.00301	0.00496	0.00268	0.00316	0.00177	0.000938794	0.000288188	0.00494
2.875	0.00033961	0.00152	0.00407	0.000743014	0.00314	0.00479	0.00278	0.00314	0.00184	0.000938794	0.000275658	0.00504
2.87917	0.000304478	0.00157	0.00437	0.000694557	0.00322	0.00473	0.00293	0.00313	0.00195	0.000901979	0.000275658	0.00514
2.88333	0.000304478	0.00167	0.00462	0.000662252	0.00327	0.00473	0.00303	0.00314	0.00206	0.000901979	0.000300718	0.00514
2.8875	0.000304478	0.00173	0.00468	0.000646099	0.00327	0.00479	0.00303	0.00315	0.00217	0.000883571	0.000338308	0.00504
2.89167	0.0003279	0.00173	0.00456	0.000646099	0.00318	0.00479	0.00303	0.00316	0.00224	0.000901979	0.000363368	0.00483
2.89583	0.000351321	0.00167	0.00437	0.000662252	0.00309	0.00473	0.00293	0.00317	0.00221	0.000920387	0.000350838	0.00468
2.9	0.000363032	0.00162	0.00425	0.000678404	0.00296	0.00467	0.00283	0.00319	0.00217	0.000920387	0.000313248	0.00452
2.90416	0.000363032	0.00157	0.00431	0.000678404	0.00279	0.00462	0.00278	0.00321	0.0021	0.000938794	0.000263128	0.00442
2.90834	0.000351321	0.00152	0.00462	0.000678404	0.0027	0.00456	0.00273	0.00322	0.00206	0.000920387	0.000225538	0.00436
2.9125	0.0003279	0.00157	0.00498	0.000694557	0.00261	0.00456	0.00268	0.00322	0.00206	0.000901979	0.000238068	0.00436
2.91667	0.000316189	0.00162	0.00529	0.000726862	0.00261	0.00462	0.00263	0.00321	0.0021	0.000883571	0.000275658	0.00436
2.92083	0.000304478	0.00167	0.00547	0.000775319	0.00266	0.00462	0.00268	0.00317	0.00213	0.000883571	0.000313248	0.00442
2.925	0.000292767	0.00173	0.00553	0.000807624	0.00274	0.00462	0.00268	0.00314	0.0021	0.000883571	0.000350838	0.00447
2.92917	0.000292767	0.00178	0.00553	0.000856081	0.00279	0.0045	0.00273	0.00311	0.00206	0.000883571	0.000388427	0.00452
2.93334	0.000281057	0.00183	0.00547	0.000872234	0.00287	0.00433	0.00273	0.00308	0.00203	0.000901979	0.000400957	0.00457
2.9375	0.000269346	0.00178	0.00535	0.000856081	0.00287	0.00421	0.00288	0.00306	0.00203	0.000938794	0.000400957	0.00473
2.94167	0.000269346	0.00173	0.00529	0.000807624	0.00283	0.00421	0.00303	0.00305	0.00203	0.000994017	0.000400957	0.00483
2.94583	0.000257635	0.00157	0.00522	0.000759167	0.00283	0.00433	0.00312	0.00305	0.0021	0.00107	0.000426017	0.00494
2.95	0.000257635	0.00141	0.00504	0.000710709	0.00283	0.00462	0.00322	0.00306	0.00213	0.0011	0.000451077	0.00499
2.95417	0.000257635	0.00126	0.00486	0.000694557	0.00287	0.0049	0.00327	0.00308	0.00217	0.0011	0.000463607	0.00494
2.95833	0.000257635	0.0012	0.00468	0.000678404	0.00292	0.00514	0.00322	0.0031	0.00221	0.00109	0.000463607	0.00483
2.9625	0.000281057	0.0012	0.00443	0.000694557	0.00296	0.00519	0.00317	0.00312	0.00217	0.00105	0.000438547	0.00468
2.96666	0.000292767	0.0012	0.00419	0.000726862	0.00305	0.00514	0.00312	0.00312	0.00213	0.00101	0.000400957	0.00452
2.97084	0.0003279	0.00115	0.00407	0.000743014	0.00318	0.00502	0.00298	0.0031	0.00206	0.000994017	0.000363368	0.00436
2.975	0.000363032	0.0011	0.00401	0.000759167	0.00322	0.0049	0.00273	0.00307	0.00195	0.000994017	0.000325778	0.00431
2.97917	0.000398164	0.00115	0.00407	0.000759167	0.00327	0.00473	0.00254	0.00305	0.00188	0.00101	0.000288188	0.00431
2.98333	0.000409874	0.0012	0.00425	0.000743014	0.00327	0.00467	0.00234	0.00304	0.00177	0.00101	0.000263128	0.00431
2.9875	0.000433296	0.00131	0.00456	0.000743014	0.00322	0.00462	0.00224	0.00304	0.0017	0.00101	0.000250598	0.00436
2.99167	0.000433296	0.00141	0.0048	0.000743014	0.00314	0.00467	0.00224	0.00304	0.00166	0.000994017	0.000238068	0.00436
2.99584	0.000421585	0.00146	0.00504	0.000759167	0.00314	0.00473	0.00224	0.00303	0.00166	0.00097561	0.000250598	0.00436
3	0.000409874	0.00146	0.0051	0.000775319	0.00322	0.00473	0.00229	0.003	0.0017	0.000957202	0.000263128	0.00436
3.00417	0.000386453	0.00146	0.00504	0.000791471	0.00331	0.00467	0.00234	0.00295	0.00174	0.000957202	0.000263128	0.00442
3.00834	0.000374742	0.00146	0.00492	0.000807624	0.0034	0.00456	0.00234	0.00292	0.00181	0.000957202	0.000238068	0.00452
3.0125	0.000374742	0.00152	0.00474	0.000791471	0.00344	0.00444	0.00234	0.0029	0.00184	0.000957202	0.000225538	0.00457
3.01667	0.000374742	0.00157	0.00462	0.000791471	0.0034	0.00433	0.00229	0.0029	0.00192	0.000957202	0.000213009	0.00442
3.02083	0.000398164	0.00146	0.0045	0.000791471	0.00335	0.00433	0.00224	0.0029	0.00195	0.000938794	0.000200479	0.00421
3.025	0.000421585	0.00126	0.0045	0.000791471	0.00327	0.00439	0.00229	0.00291	0.00199	0.000920387	0.000187949	0.00395
3.02916	0.000433296	0.000993568	0.0045	0.000775319	0.00322	0.00444	0.00234	0.00292	0.00199	0.000920387	0.000175419	0.00374
3.03334	0.000445007	0.000732103	0.00443	0.000775319	0.00322	0.00456	0.00244	0.00292	0.00203	0.000957202	0.000187949	0.00369
3.0375	0.000445007	0.000575224	0.00437	0.000759167	0.00327	0.00462	0.00244	0.00294	0.00203	0.000994017	0.000225538	0.00369
3.04167	0.000445007	0.000575224	0.00425	0.000759167	0.00331	0.00462	0.00244	0.00297	0.00199	0.00103	0.000275658	0.00374
3.04583	0.000456717	0.000732103	0.00407	0.000759167	0.00331	0.00467	0.00229	0.00301	0.00195	0.00105	0.000325778	0.00379
3.05	0.000456717	0.000941275	0.00383	0.000775319	0.00322	0.00462	0.0022	0.00304	0.00184	0.00105	0.000363368	0.00385
3.05416	0.000456717	0.0011	0.00364	0.000775319	0.00309	0.0045	0.0022	0.00305	0.0017	0.00103	0.000350838	0.0039
3.05834	0.000456717	0.0011	0.00352	0.000791471	0.00301	0.00433	0.00224	0.00305	0.00159	0.00101	0.000313248	0.004
3.0625	0.000456717	0.000993568	0.00352	0.000791471	0.00301	0.00427	0.00229	0.00304	0.00148	0.00097561	0.000275658	0.0041
3.06667	0.000433296	0.000784396	0.00358	0.000791471	0.00309	0.00421	0.00229	0.00302	0.00145	0.000957202	0.000225538	0.00421
3.07084	0.000421585	0.000575224	0.00377	0.000791471	0.00318	0.00433	0.00224	0.003	0.00148	0.000957202	0.000200479	0.00426
3.075	0.000421585	0.000418344	0.00395	0.000807624	0.00327	0.0045	0.00224	0.00297	0.00159	0.00097561	0.000187949	0.00431
3.07917	0.000398164	0.000366051	0.00407	0.000823776	0.00318	0.00473	0.00229	0.00295	0.0017	0.000994017	0.000187949	0.00431
3.08333	0.000374742	0.000522931	0.00407	0.000823776	0.00301	0.00496	0.00234	0.00293	0.00181	0.00101	0.000200479	0.00442
3.0875	0.000351321	0.000784396	0.00413	0.000839929	0.00279	0.00519	0.00244	0.00293	0.00184	0.00101	0.000225538	0.00452
3.09166	0.000351321	0.00105	0.00413	0.000823776	0.00257	0.00542	0.00249	0.00295	0.00181	0.00101	0.000263128	0.00462
3.09584	0.000363032	0.00131	0.00419	0.000807624	0.00235	0.00554	0.00244	0.00297	0.00174	0.00103	0.000313248	0.00473
3.1	0.000398164	0.00152	0.00431	0.000759167	0.00226	0.00554	0.00234	0.00299	0.00166	0.00103	0.000350838	0.00478
3.10417	0.000433296	0.00157	0.00437	0.000726862	0.00222	0.00537	0.00229	0.00299	0.00163	0.00103	0.000388427	0.00478
3.10833	0.000445007	0.00157	0.00443	0.000710709	0.00226	0.00514	0.00229	0.00296	0.00159	0.00101	0.000400957	0.00468
3.1125	0.000445007	0.00152	0.00443	0.000710709	0.00226	0.0049	0.00239	0.00293	0.00159	0.000994017	0.000388427	0.00452
3.11666	0.000421585	0.00146	0.00437	0.000710709	0.00235	0.00467	0.00259	0.0029	0.00152	0.00097561	0.000363368	0.00436
3.12084	0.000386453	0.00146	0.00431	0.000710709	0.0024	0.00456	0.00278	0.00288	0.00148	0.00097561	0.000350838	0.00426
3.125	0.000351321	0.00141	0.00431	0.000726862	0.00253	0.00456	0.00293	0.00285	0.00141	0.00097561	0.000350838	0.00416
3.12917	0.000316189	0.00131	0.00431	0.000726862	0.0027	0.00462	0.00303	0.00285	0.00145	0.000994017	0.000363368	0.0041
3.13334	0.000304478	0.0012	0.00425	0.000726862	0.00287	0.00467	0.00307	0.00284	0.00152	0.00101	0.000388427	0.00405
3.1375	0.000316189	0.0011	0.00413	0.000710709	0.00301	0.00473	0.00307	0.00283	0.00163	0.00103	0.000426017	0.0041
3.14167	0.000304478	0.00105	0.00401	0.000710709	0.00309	0.00473	0.00303	0.00283	0.0017	0.00105	0.000451077	0.0041
3.14583	0.000292767	0.00105	0.00389	0.000694557	0.00318	0.00473	0.00288	0.00283	0.00177	0.00105	0.000463607	0.00405
3.15	0.000269346	0.00115	0.00389	0.000678404	0.00318	0.00467	0.00278	0.00283	0.00181	0.00105	0.000463607	0.00405
3.15416	0.000257635	0.00131	0.00395	0.000662252	0.00314	0.00456	0.00268	0.00283	0.00181	0.00105	0.000476137	0.00405
3.15834	0.000245925	0.00141	0.00413	0.000678404	0.00309	0.00444	0.00268	0.00283	0.00181	0.00105	0.000501197	0.00405
3.1625	0.000257635	0.00141	0.00431	0.000694557	0.00301	0.00433	0.00273	0.00284	0.00177	0.00105	0.000501197	0.0041
3.16667	0.000281057	0.00141	0.0045	0.000726862	0.00292	0.00433	0.00283	0.00288	0.00177	0.00101	0.000488667	0.0041
3.17083	0.000304478	0.00136	0.00462	0.000726862	0.00279	0.00444	0.00298	0.00292	0.00181	0.000994017	0.000451077	0.00405
3.175	0.0003279	0.00136	0.00468	0.000710709	0.0027	0.00467	0.00312	0.00296	0.00181	0.000957202	0.000400957	0.0039
3.17916	0.000351321	0.00146	0.00468	0.000678404	0.00266	0.00496	0.00322	0.00299	0.00181	0.000920387	0.000350838	0.00364
3.18334	0.000374742	0.00167	0.00456	0.000629947	0.00266	0.00519	0.00322	0.00297	0.00177	0.000901979	0.000325778	0.00348
3.1875	0.000398164	0.00183	0.00443	0.000597642	0.0027	0.00537	0.00312	0.00296	0.0017	0.000883571	0.000300718	0.00343
3.19167	0.000409874	0.00204	0.00431	0.000613794	0.00274	0.00537	0.00288	0.00294	0.00166	0.000901979	0.000288188	0.00353
3.19584	0.000409874	0.00209	0.00425	0.000629947	0.00279	0.00525	0.00254	0.00293	0.00163	0.000938794	0.000275658	0.00364
3.2	0.000409874	0.00193	0.00431	0.000678404	0.00274	0.00508	0.0022	0.00293	0.00159	0.00097561	0.000288188	0.00374
3.20417	0.000386453	0.00178	0.00437	0.000710709	0.00266	0.0049	0.00195	0.00294	0.00156	0.00101	0.000300718	0.00385
3.20833	0.000374742	0.00157	0.00443	0.000726862	0.00261	0.00479	0.00176	0.00295	0.00156	0.00105	0.000325778	0.0039
3.2125	0.000374742	0.00141	0.0045	0.000726862	0.00257	0.00479	0.00171	0.00295	0.00156	0.00107	0.000338308	0.0039
3.21666	0.000374742	0.00131	0.00443	0.000710709	0.00257	0.00473	0.00176	0.00295	0.00159	0.00107	0.000338308	0.00395
3.22084	0.000374742	0.0012	0.00431	0.000678404	0.00257	0.00473	0.0019	0.00293	0.00166	0.00107	0.000338308	0.0039
3.225	0.000363032	0.00115	0.00413	0.000646099	0.00261	0.00467	0.00205	0.0029	0.0017	0.00107	0.000325778	0.00379
3.22917	0.00033961	0.00105	0.00395	0.000629947	0.00261	0.00462	0.00224	0.00289	0.00174	0.00107	0.000325778	0.00369
3.23333	0.0003279	0.000993568	0.00383	0.000629947	0.00261	0.00462	0.00234	0.00288	0.00177	0.00107	0.000325778	0.00359
3.2375	0.0003279	0.000993568	0.00377	0.000646099	0.00261	0.00467	0.00239	0.00286	0.00177	0.00109	0.000338308	0.00359
3.24166	0.00033961	0.0011	0.00377	0.000629947	0.0027	0.00479	0.00234	0.00285	0.00177	0.00109	0.000350838	0.00364
3.24584	0.00033961	0.00126	0.00383	0.000629947	0.00274	0.0049	0.00229	0.00283	0.00177	0.0011	0.000350838	0.00374
3.25	0.000351321	0.00141	0.00377	0.000629947	0.00279	0.00485	0.00234	0.00282	0.00177	0.00112	0.000338308	0.00374
3.25417	0.0003279	0.00157	0.00371	0.000629947	0.00274	0.00473	0.00244	0.00281	0.00166	0.00112	0.000325778	0.00369
3.25833	0.000304478	0.00167	0.00364	0.000629947	0.0027	0.00456	0.00254	0.00281	0.00159	0.0011	0.000325778	0.00353
3.2625	0.000269346	0.00178	0.00358	0.000629947	0.00261	0.00439	0.00263	0.00282	0.00156	0.0011	0.000325778	0.00353
3.26667	0.000234214	0.00193	0.00352	0.000629947	0.00257	0.00427	0.00263	0.00283	0.00156	0.00109	0.000350838	0.00364
3.27083	0.000210793	0.00204	0.00352	0.000646099	0.00257	0.00427	0.00254	0.00282	0.00163	0.00109	0.000375897	0.0039
3.275	0.000210793	0.00214	0.00364	0.000646099	0.00266	0.00433	0.00239	0.0028	0.00174	0.00109	0.000375897	0.00421
3.27916	0.000222503	0.0022	0.00377	0.000662252	0.0027	0.00439	0.0022	0.00279	0.00184	0.00107	0.000375897	0.00447
3.28334	0.000245925	0.00214	0.00389	0.000678404	0.00274	0.00444	0.00205	0.00278	0.00199	0.00109	0.000375897	0.00452
3.2875	0.000257635	0.00204	0.00389	0.000710709	0.00279	0.00444	0.002	0.00277	0.0021	0.00109	0.000388427	0.00447
3.29167	0.000257635	0.00188	0.00377	0.000710709	0.00279	0.00439	0.002	0.00278	0.00217	0.00109	0.000413487	0.00426
3.29583	0.000257635	0.00167	0.00364	0.000726862	0.00279	0.00427	0.002	0.0028	0.00217	0.00107	0.000463607	0.00405
3.3	0.000281057	0.00146	0.00352	0.000710709	0.00279	0.00427	0.00205	0.00282	0.0021	0.00105	0.000501197	0.0039
3.30417	0.0003279	0.00126	0.00346	0.000694557	0.00274	0.00433	0.00215	0.00284	0.00203	0.00103	0.000526256	0.00385
3.30834	0.000363032	0.0011	0.00346	0.000678404	0.00274	0.00439	0.00224	0.00284	0.00192	0.00101	0.000538786	0.00385
3.3125	0.000386453	0.000993568	0.00364	0.000662252	0.00274	0.00444	0.00239	0.00284	0.00192	0.000994017	0.000526256	0.0039
3.31667	0.000398164	0.000993568	0.00377	0.000646099	0.00274	0.00444	0.00254	0.00284	0.00199	0.00097561	0.000476137	0.00395
3.32083	0.000374742	0.000993568	0.00383	0.000629947	0.0027	0.00439	0.00263	0.00285	0.00206	0.000957202	0.000426017	0.00405
3.325	0.00033961	0.0011	0.00389	0.000613794	0.00261	0.00433	0.00273	0.00285	0.0021	0.000957202	0.000375897	0.00416
3.32917	0.000316189	0.0012	0.00395	0.000629947	0.00253	0.00433	0.00278	0.00284	0.0021	0.000994017	0.000325778	0.00426
3.33333	0.000292767	0.00136	0.00401	0.000646099	0.00253	0.00427	0.00288	0.00282	0.00203	0.00105	0.000300718	0.00431
3.3375	0.000281057	0.00141	0.00407	0.000662252	0.00257	0.00427	0.00293	0.0028	0.00188	0.0011	0.000300718	0.00431
3.34166	0.000269346	0.00146	0.00407	0.000662252	0.00261	0.00433	0.00303	0.00279	0.00181	0.00112	0.000288188	0.00426
3.34584	0.000257635	0.00146	0.00395	0.000662252	0.0027	0.00444	0.00307	0.00278	0.00177	0.00114	0.000263128	0.00416
3.35	0.000245925	0.00141	0.00383	0.000662252	0.0027	0.0045	0.00307	0.00279	0.00184	0.00114	0.000225538	0.00405
3.35417	0.000245925	0.00131	0.00371	0.000662252	0.0027	0.0045	0.00298	0.00279	0.00195	0.00114	0.000175419	0.00395
3.35833	0.000245925	0.0012	0.00364	0.000678404	0.00261	0.0045	0.00283	0.00279	0.00203	0.00114	0.000137829	0.0039
3.3625	0.000234214	0.00115	0.00371	0.000694557	0.00248	0.0045	0.00268	0.00277	0.00206	0.00114	0.000112769	0.0039
3.36667	0.000222503	0.00115	0.00377	0.000694557	0.00235	0.0045	0.00263	0.00274	0.00199	0.00112	0.000100239	0.004
3.37084	0.000222503	0.0012	0.00383	0.000678404	0.00226	0.00456	0.00263	0.00274	0.00192	0.0011	0.000100239	0.0041
3.375	0.000222503	0.00131	0.00389	0.000646099	0.00222	0.00456	0.00268	0.00274	0.00181	0.00107	0.000125299	0.00416
3.37917	0.000222503	0.00146	0.00407	0.000613794	0.00218	0.00462	0.00278	0.00275	0.00174	0.00105	0.000150359	0.00421
3.38333	0.000222503	0.00157	0.00425	0.000581489	0.00226	0.00456	0.00278	0.00277	0.00174	0.00107	0.000187949	0.00416
3.3875	0.000210793	0.00157	0.00443	0.000533032	0.00235	0.00444	0.00268	0.00277	0.00177	0.00109	0.000213009	0.00405
3.39167	0.000199082	0.00146	0.00456	0.000484574	0.00248	0.00433	0.00259	0.00278	0.00177	0.0011	0.000238068	0.0039
3.39583	0.000199082	0.00141	0.00456	0.000468422	0.00266	0.00427	0.00244	0.00279	0.00177	0.00112	0.000250598	0.00379
3.4	0.000210793	0.00141	0.0045	0.000468422	0.00279	0.00427	0.00229	0.00279	0.00174	0.00112	0.000250598	0.00369
3.40416	0.000234214	0.00146	0.00443	0.000484574	0.00296	0.00433	0.00224	0.00279	0.00166	0.00112	0.000250598	0.00364
3.40834	0.000269346	0.00146	0.00443	0.000533032	0.00305	0.00444	0.00224	0.00278	0.00163	0.0011	0.000238068	0.00364
3.4125	0.000292767	0.00152	0.0045	0.000565337	0.00305	0.0045	0.00239	0.00277	0.00156	0.00109	0.000238068	0.00369
3.41667	0.000316189	0.00152	0.0045	0.000597642	0.00305	0.0045	0.00263	0.00274	0.00152	0.0011	0.000250598	0.00364
3.42083	0.0003279	0.00141	0.00443	0.000581489	0.00301	0.00444	0.00288	0.00271	0.00152	0.0011	0.000250598	0.00359
3.425	0.00033961	0.00131	0.00431	0.000565337	0.00292	0.00433	0.00303	0.00265	0.00156	0.0011	0.000238068	0.00348
3.42917	0.00033961	0.00131	0.00431	0.000533032	0.00283	0.00415	0.00303	0.0026	0.00163	0.00109	0.000213009	0.00338
3.43334	0.0003279	0.00136	0.00425	0.000516879	0.00274	0.00398	0.00293	0.00256	0.0017	0.00109	0.000187949	0.00327
3.4375	0.000316189	0.00146	0.00431	0.000533032	0.0027	0.00387	0.00268	0.00254	0.00181	0.00109	0.000175419	0.00327
3.44167	0.000316189	0.00152	0.00431	0.000565337	0.00266	0.00381	0.00244	0.00254	0.00184	0.00109	0.000187949	0.00327
3.44583	0.000316189	0.00157	0.00425	0.000597642	0.0027	0.00381	0.00229	0.00257	0.00192	0.00109	0.000213009	0.00338
3.45	0.000304478	0.00157	0.00407	0.000613794	0.00274	0.00398	0.00215	0.00257	0.00192	0.0011	0.000238068	0.00348
3.45417	0.000292767	0.00152	0.00377	0.000629947	0.00279	0.00421	0.00205	0.00257	0.00184	0.0011	0.000263128	0.00359
3.45833	0.000281057	0.00152	0.00352	0.000629947	0.00283	0.00444	0.002	0.00256	0.00181	0.00109	0.000263128	0.00374
3.4625	0.000281057	0.00146	0.00328	0.000597642	0.00283	0.00467	0.0019	0.00256	0.00181	0.00107	0.000263128	0.00385
3.46666	0.000292767	0.00141	0.00316	0.000581489	0.00283	0.00479	0.0019	0.00256	0.00184	0.00105	0.000275658	0.00395
3.47084	0.00033961	0.00126	0.00322	0.000581489	0.00283	0.00485	0.0019	0.00258	0.00188	0.00103	0.000288188	0.0039
3.475	0.000374742	0.00105	0.00346	0.000581489	0.00287	0.00485	0.00195	0.00261	0.00195	0.000994017	0.000300718	0.00369
3.47917	0.000398164	0.000836689	0.00377	0.000613794	0.00287	0.00485	0.00195	0.00265	0.00195	0.00097561	0.000300718	0.00338
3.48333	0.000398164	0.000732103	0.00419	0.000613794	0.00287	0.00479	0.00195	0.0027	0.00195	0.000957202	0.000288188	0.00317
3.4875	0.000386453	0.000627517	0.00456	0.000629947	0.00287	0.00467	0.00195	0.00273	0.00192	0.000957202	0.000263128	0.00301
3.49167	0.000386453	0.000627517	0.0048	0.000613794	0.00283	0.00462	0.002	0.00275	0.00188	0.000957202	0.000250598	0.00301
3.49584	0.000398164	0.000627517	0.00486	0.000581489	0.00279	0.00456	0.0021	0.00274	0.00181	0.00097561	0.000238068	0.00317
3.5	0.000409874	0.000627517	0.00474	0.000565337	0.00274	0.00444	0.00215	0.0027	0.00177	0.00097561	0.000250598	0.00343
3.50417	0.000421585	0.00067981	0.0045	0.000533032	0.00274	0.00439	0.00215	0.00263	0.00174	0.00097561	0.000275658	0.00364
3.50834	0.000409874	0.000732103	0.00425	0.000516879	0.00279	0.00433	0.00215	0.00258	0.0017	0.00097561	0.000288188	0.00379
3.5125	0.000398164	0.000784396	0.00413	0.000516879	0.00287	0.00427	0.00215	0.00253	0.00166	0.00101	0.000300718	0.0039
3.51667	0.000374742	0.000836689	0.00413	0.000500727	0.00301	0.00421	0.00215	0.0025	0.00166	0.00105	0.000300718	0.004
3.52083	0.000351321	0.000836689	0.00419	0.000516879	0.00314	0.0041	0.0022	0.00248	0.0017	0.00107	0.000288188	0.00405
3.525	0.0003279	0.000784396	0.00425	0.000516879	0.00318	0.00398	0.00229	0.00249	0.00166	0.00107	0.000288188	0.0041
3.52916	0.000304478	0.000836689	0.00425	0.000516879	0.00318	0.00392	0.00239	0.0025	0.00166	0.00107	0.000300718	0.0041
3.53334	0.000281057	0.000888982	0.00419	0.000516879	0.00309	0.00392	0.00249	0.00252	0.00166	0.00107	0.000313248	0.004
3.5375	0.000245925	0.000993568	0.00419	0.000516879	0.00301	0.00398	0.00268	0.00254	0.00166	0.00105	0.000325778	0.00385
3.54167	0.000222503	0.00105	0.00431	0.000516879	0.00287	0.0041	0.00278	0.00257	0.00166	0.00105	0.000325778	0.00364
3.54583	0.000210793	0.0011	0.0045	0.000533032	0.00274	0.00421	0.00273	0.00259	0.0017	0.00105	0.000338308	0.00343
3.55	0.000199082	0.00115	0.00462	0.000533032	0.00266	0.00439	0.00259	0.00259	0.00174	0.00103	0.000350838	0.00327
3.55416	0.000199082	0.0012	0.00468	0.000549184	0.00257	0.0045	0.00244	0.00258	0.00174	0.000994017	0.000350838	0.00322
3.55834	0.000210793	0.00126	0.00462	0.000549184	0.00244	0.00456	0.00239	0.00256	0.0017	0.000938794	0.000350838	0.00327
3.5625	0.000222503	0.00136	0.00456	0.000565337	0.00235	0.00456	0.00239	0.00252	0.00166	0.000901979	0.000350838	0.00338
3.56667	0.000245925	0.00141	0.00443	0.000581489	0.00226	0.00444	0.00254	0.00251	0.00159	0.000901979	0.000350838	0.00348
3.57084	0.000269346	0.00141	0.00437	0.000613794	0.00226	0.00427	0.00263	0.00253	0.00156	0.000920387	0.000338308	0.00353
3.575	0.000304478	0.00136	0.00437	0.000629947	0.00231	0.00415	0.00268	0.00256	0.00152	0.00097561	0.000338308	0.00348
3.57917	0.0003279	0.00126	0.00425	0.000629947	0.00235	0.0041	0.00259	0.0026	0.00148	0.00103	0.000350838	0.00338
3.58333	0.0003279	0.00115	0.00407	0.000629947	0.00244	0.00415	0.00244	0.00264	0.00148	0.00107	0.000350838	0.00333
3.5875	0.0003279	0.0011	0.00383	0.000646099	0.00253	0.00427	0.00224	0.00265	0.00148	0.0011	0.000363368	0.00338
3.59166	0.000316189	0.00115	0.00371	0.000662252	0.00257	0.00444	0.0021	0.00263	0.00148	0.0011	0.000363368	0.00348
3.59584	0.000316189	0.00115	0.00364	0.000694557	0.00257	0.00462	0.002	0.00261	0.00145	0.0011	0.000350838	0.00369
3.6	0.00033961	0.00115	0.00364	0.000726862	0.00257	0.00479	0.00195	0.0026	0.00141	0.0011	0.000325778	0.00385
3.60417	0.000386453	0.00115	0.00383	0.000743014	0.00257	0.0049	0.0019	0.00259	0.00141	0.00109	0.000288188	0.0039
3.60833	0.000421585	0.0011	0.00401	0.000726862	0.00253	0.00502	0.00185	0.00258	0.00148	0.00105	0.000250598	0.00379
3.6125	0.000445007	0.00105	0.00419	0.000694557	0.00244	0.00508	0.00181	0.00254	0.00156	0.00103	0.000200479	0.00359
3.61666	0.000456717	0.00105	0.00431	0.000662252	0.00235	0.00508	0.00181	0.00251	0.0017	0.00101	0.000162889	0.00343
3.62084	0.000445007	0.00105	0.00425	0.000629947	0.00222	0.00496	0.00181	0.00248	0.00177	0.000994017	0.000137829	0.00333
3.625	0.000421585	0.0011	0.00407	0.000597642	0.00209	0.00473	0.00181	0.00247	0.00184	0.00101	0.000137829	0.00333
3.62917	0.000398164	0.00126	0.00383	0.000597642	0.00209	0.0045	0.00176	0.0025	0.00195	0.00103	0.000162889	0.00338
3.63334	0.000351321	0.00141	0.00364	0.000597642	0.00218	0.00433	0.00176	0.00257	0.00199	0.00105	0.000187949	0.00343
3.6375	0.000304478	0.00167	0.00358	0.000613794	0.00231	0.00415	0.00181	0.00263	0.00203	0.00107	0.000225538	0.00343
3.64167	0.000257635	0.00188	0.00364	0.000613794	0.00253	0.00404	0.00185	0.00268	0.00203	0.00109	0.000263128	0.00338
3.64583	0.000210793	0.00193	0.00377	0.000613794	0.00266	0.00404	0.0019	0.00269	0.00199	0.00109	0.000300718	0.00333
3.65	0.000210793	0.00188	0.00389	0.000597642	0.00279	0.0041	0.002	0.00268	0.00188	0.0011	0.000325778	0.00327
3.65416	0.000234214	0.00173	0.00401	0.000613794	0.00274	0.0041	0.00205	0.00263	0.00177	0.0011	0.000350838	0.00327
3.65834	0.000269346	0.00162	0.00407	0.000613794	0.00266	0.00415	0.00215	0.00259	0.00166	0.0011	0.000338308	0.00327
3.6625	0.000292767	0.00152	0.00407	0.000597642	0.00248	0.0041	0.00224	0.00256	0.00152	0.0011	0.000325778	0.00333
3.66667	0.000316189	0.00146	0.00401	0.000597642	0.00235	0.0041	0.00234	0.00252	0.00145	0.00112	0.000300718	0.00343
3.67083	0.000316189	0.00146	0.00395	0.000597642	0.00226	0.00415	0.00239	0.00251	0.00141	0.00116	0.000300718	0.00359
3.675	0.000304478	0.00141	0.00389	0.000581489	0.00226	0.00421	0.00234	0.00252	0.00141	0.00118	0.000325778	0.00369
3.67916	0.000281057	0.00126	0.00383	0.000581489	0.00235	0.00427	0.0022	0.00253	0.00145	0.00118	0.000375897	0.00379
3.68334	0.000281057	0.00105	0.00383	0.000565337	0.00248	0.00427	0.00205	0.00257	0.00145	0.00116	0.000400957	0.00379
3.6875	0.000269346	0.000836689	0.00383	0.000533032	0.00257	0.00427	0.00195	0.00261	0.00145	0.00114	0.000400957	0.00374
3.69167	0.000257635	0.00067981	0.00383	0.000516879	0.00257	0.00433	0.0019	0.00265	0.00137	0.0011	0.000388427	0.00364
3.69584	0.000222503	0.000627517	0.00389	0.000484574	0.00253	0.00444	0.00195	0.0027	0.00134	0.00109	0.000363368	0.00364
3.7	0.000187371	0.00067981	0.00395	0.000484574	0.00253	0.00462	0.00205	0.00272	0.00137	0.00107	0.000325778	0.00364
3.70417	0.00016395	0.000784396	0.00407	0.000484574	0.00253	0.00473	0.0022	0.00271	0.00145	0.00105	0.000288188	0.00369
3.70833	0.000152239	0.000888982	0.00413	0.000484574	0.00257	0.00473	0.00239	0.00268	0.00152	0.00105	0.000263128	0.00369
3.7125	0.00016395	0.000941275	0.00407	0.000500727	0.00261	0.00456	0.00254	0.00262	0.00152	0.00103	0.000225538	0.00369
3.71666	0.000187371	0.000941275	0.00401	0.000516879	0.00266	0.00433	0.00259	0.00259	0.00152	0.00103	0.000200479	0.00369
3.72084	0.000234214	0.000784396	0.00389	0.000533032	0.00266	0.00415	0.00259	0.00256	0.00152	0.00105	0.000187949	0.00364
3.725	0.000281057	0.00067981	0.00377	0.000549184	0.00266	0.00404	0.00254	0.00252	0.00156	0.00107	0.000187949	0.00359
3.72917	0.000304478	0.000575224	0.00371	0.000565337	0.0027	0.00404	0.00249	0.0025	0.00159	0.0011	0.000200479	0.00353
3.73333	0.000316189	0.000575224	0.00383	0.000581489	0.00279	0.00415	0.00239	0.00247	0.0017	0.00112	0.000238068	0.00353
3.7375	0.000304478	0.00067981	0.00389	0.000597642	0.00283	0.00433	0.00229	0.00245	0.00181	0.00116	0.000263128	0.00353
3.74166	0.000281057	0.000836689	0.00389	0.000613794	0.00279	0.0045	0.0022	0.00243	0.00188	0.00118	0.000300718	0.00353
3.74584	0.000245925	0.000993568	0.00383	0.000613794	0.0027	0.00473	0.0021	0.00243	0.00192	0.0012	0.000338308	0.00353
3.75	0.000245925	0.00126	0.00371	0.000613794	0.0027	0.00479	0.00205	0.00245	0.00188	0.0012	0.000350838	0.00353
3.75417	0.000269346	0.00141	0.00352	0.000613794	0.0027	0.00473	0.0021	0.00247	0.00181	0.00118	0.000350838	0.00348
3.75833	0.000292767	0.00152	0.0034	0.000613794	0.00274	0.00467	0.00215	0.00249	0.00177	0.00114	0.000338308	0.00338
3.7625	0.000304478	0.00146	0.00334	0.000597642	0.00274	0.00456	0.0022	0.00251	0.0017	0.00112	0.000300718	0.00327
3.76667	0.000316189	0.00141	0.0034	0.000581489	0.00274	0.0045	0.0021	0.00252	0.00166	0.00109	0.000263128	0.00317
3.77083	0.000316189	0.00126	0.00346	0.000565337	0.0027	0.00439	0.002	0.00252	0.00159	0.00107	0.000225538	0.00307
3.775	0.000292767	0.0011	0.00352	0.000533032	0.00257	0.00433	0.00185	0.00252	0.00156	0.00107	0.000213009	0.00307
3.77916	0.000281057	0.000993568	0.00358	0.000516879	0.00244	0.00427	0.00176	0.00253	0.00148	0.00109	0.000225538	0.00317
3.78334	0.000292767	0.000888982	0.00358	0.000500727	0.00226	0.00421	0.00166	0.00254	0.00145	0.0011	0.000275658	0.00327
3.7875	0.000304478	0.000888982	0.00358	0.000500727	0.00209	0.00415	0.00166	0.00258	0.00145	0.00112	0.000325778	0.00338
3.79167	0.000316189	0.000993568	0.00371	0.000516879	0.00192	0.00415	0.00166	0.0026	0.00145	0.00112	0.000363368	0.00348
3.79583	0.0003279	0.0012	0.00389	0.000533032	0.00183	0.00427	0.00171	0.00261	0.00145	0.00112	0.000375897	0.00364
3.8	0.000351321	0.00146	0.00407	0.000565337	0.00179	0.00433	0.00171	0.0026	0.00152	0.00109	0.000375897	0.00379
3.80417	0.000374742	0.00167	0.00419	0.000613794	0.00183	0.00439	0.00176	0.00258	0.00159	0.00107	0.000363368	0.00385
3.80834	0.000374742	0.00183	0.00413	0.000646099	0.00196	0.00439	0.00176	0.00252	0.0017	0.00103	0.000325778	0.0039
3.8125	0.000374742	0.00188	0.00389	0.000678404	0.00213	0.00433	0.00176	0.00247	0.00177	0.000994017	0.000313248	0.0039
3.81667	0.00033961	0.00183	0.00364	0.000694557	0.00231	0.00427	0.00185	0.00242	0.00184	0.00097561	0.000313248	0.0039
3.82083	0.000304478	0.00173	0.0034	0.000678404	0.00257	0.00427	0.00195	0.00238	0.00184	0.000957202	0.000325778	0.00385
3.825	0.000269346	0.00157	0.00322	0.000646099	0.00279	0.00427	0.0021	0.00235	0.00177	0.000957202	0.000338308	0.00385
3.82917	0.000257635	0.00141	0.00322	0.000613794	0.00287	0.00427	0.0022	0.00234	0.00166	0.000938794	0.000350838	0.00385
3.83333	0.000269346	0.00131	0.00322	0.000581489	0.00287	0.00433	0.00229	0.00234	0.00152	0.000938794	0.000350838	0.00385
3.8375	0.000304478	0.0012	0.00334	0.000581489	0.00274	0.00433	0.00224	0.00235	0.00141	0.000920387	0.000325778	0.00379
3.84166	0.00033961	0.0012	0.00346	0.000597642	0.00257	0.00427	0.00224	0.00236	0.00127	0.000920387	0.000313248	0.00374
3.84584	0.000363032	0.0012	0.00364	0.000597642	0.0024	0.00415	0.00224	0.00237	0.00116	0.000920387	0.000313248	0.00364
3.85	0.000374742	0.0012	0.00383	0.000613794	0.00231	0.00398	0.00229	0.00239	0.00112	0.000938794	0.000325778	0.00353
3.85417	0.000398164	0.0012	0.00389	0.000597642	0.00235	0.00387	0.00234	0.00239	0.00109	0.000957202	0.000338308	0.00343
3.85833	0.000398164	0.0012	0.00389	0.000581489	0.00244	0.00375	0.00234	0.00239	0.00109	0.00097561	0.000350838	0.00333
3.8625	0.000398164	0.0011	0.00383	0.000581489	0.00253	0.00364	0.00234	0.00237	0.00116	0.00097561	0.000350838	0.00327
3.86667	0.000386453	0.00105	0.00371	0.000581489	0.00266	0.00358	0.00229	0.00235	0.00127	0.00097561	0.000350838	0.00327
3.87084	0.000351321	0.00105	0.00358	0.000597642	0.00279	0.00358	0.00224	0.00231	0.00137	0.00097561	0.000325778	0.00327
3.875	0.000304478	0.0011	0.00358	0.000613794	0.00287	0.00369	0.00229	0.00229	0.00152	0.000994017	0.000300718	0.00333
3.87917	0.000281057	0.0012	0.00364	0.000629947	0.00287	0.00387	0.00239	0.00227	0.00163	0.00101	0.000263128	0.00327
3.88333	0.000257635	0.00136	0.00377	0.000629947	0.00283	0.00404	0.00254	0.00226	0.0017	0.00103	0.000225538	0.00322
3.8875	0.000245925	0.00152	0.00383	0.000613794	0.00274	0.00415	0.00259	0.00226	0.00174	0.00105	0.000187949	0.00312
3.89167	0.000257635	0.00167	0.00364	0.000581489	0.00266	0.0041	0.00268	0.00228	0.00177	0.00107	0.000175419	0.00307
3.89583	0.000269346	0.00173	0.00334	0.000549184	0.00253	0.00398	0.00268	0.0023	0.00181	0.00109	0.000175419	0.00301
3.9	0.000281057	0.00173	0.00292	0.000533032	0.00244	0.00387	0.00263	0.00234	0.00184	0.00112	0.000175419	0.00301
3.90416	0.000281057	0.00173	0.00255	0.000533032	0.0024	0.00369	0.00259	0.00236	0.00188	0.00116	0.000200479	0.00301
3.90834	0.000269346	0.00173	0.00237	0.000533032	0.0024	0.00358	0.00254	0.00237	0.00188	0.0012	0.000238068	0.00296
3.9125	0.000269346	0.00173	0.00237	0.000533032	0.0024	0.00352	0.00244	0.00237	0.00188	0.0012	0.000275658	0.00286
3.91667	0.000269346	0.00178	0.00255	0.000549184	0.00244	0.00352	0.00229	0.00235	0.00181	0.0012	0.000325778	0.00275
3.92083	0.000292767	0.00173	0.00279	0.000549184	0.00244	0.00358	0.0022	0.0023	0.00174	0.00116	0.000350838	0.0026
3.925	0.00033961	0.00162	0.00304	0.000533032	0.0024	0.00369	0.0021	0.00226	0.00166	0.00114	0.000363368	0.00244
3.92917	0.000386453	0.00146	0.00322	0.000516879	0.00235	0.00381	0.00215	0.00223	0.00159	0.0011	0.000363368	0.00239
3.93334	0.000421585	0.00126	0.00334	0.000500727	0.00226	0.00387	0.00215	0.0022	0.00152	0.0011	0.000350838	0.00244
3.9375	0.000445007	0.00105	0.00334	0.000516879	0.00222	0.00392	0.0022	0.00219	0.00152	0.00112	0.000313248	0.0026
3.94167	0.000445007	0.000888982	0.0034	0.000533032	0.00226	0.00387	0.0022	0.0022	0.00152	0.00112	0.000300718	0.00281
3.94583	0.000421585	0.000732103	0.00346	0.000565337	0.0024	0.00387	0.0021	0.00223	0.00152	0.00112	0.000300718	0.00307
3.95	0.000409874	0.000627517	0.00352	0.000581489	0.00261	0.00398	0.0019	0.00227	0.00152	0.0011	0.000300718	0.00327
3.95417	0.000409874	0.000575224	0.00358	0.000613794	0.00287	0.00415	0.00176	0.0023	0.00156	0.00107	0.000313248	0.00343
3.95833	0.000398164	0.000522931	0.00364	0.000629947	0.00305	0.00433	0.00161	0.00234	0.00156	0.00103	0.000313248	0.00353
3.9625	0.000374742	0.000575224	0.00364	0.000662252	0.00322	0.00444	0.00146	0.00236	0.00148	0.00101	0.000313248	0.00348
3.96666	0.00033961	0.000784396	0.00358	0.000678404	0.00331	0.0045	0.00137	0.00238	0.00134	0.00101	0.000288188	0.00343
3.97084	0.000304478	0.000993568	0.00352	0.000678404	0.00331	0.00433	0.00132	0.00239	0.00119	0.00101	0.000263128	0.00333
3.975	0.000281057	0.0012	0.00346	0.000662252	0.00322	0.00415	0.00132	0.00239	0.00109	0.00103	0.000263128	0.00338
3.97917	0.000257635	0.00136	0.00346	0.000629947	0.00309	0.00404	0.00146	0.00238	0.00109	0.00103	0.000288188	0.00338
3.98333	0.000257635	0.00141	0.00352	0.000581489	0.00292	0.00392	0.00166	0.00235	0.00119	0.00103	0.000300718	0.00338
3.9875	0.000269346	0.00146	0.00364	0.000549184	0.00279	0.00387	0.002	0.00229	0.00134	0.00105	0.000325778	0.00327
3.99167	0.000257635	0.00146	0.00371	0.000516879	0.00266	0.00381	0.00229	0.00223	0.00148	0.00105	0.000325778	0.00312
3.99584	0.000234214	0.00141	0.00377	0.000484574	0.00257	0.00381	0.00254	0.00217	0.00156	0.00105	0.000325778	0.00291
4	0.000199082	0.00141	0.00377	0.000468422	0.00253	0.00369	0.00268	0.00215	0.00159	0.00105	0.000300718	0.0027
4.00417	0.00016395	0.00136	0.00371	0.000468422	0.00253	0.00358	0.00268	0.00215	0.00152	0.00103	0.000275658	0.00265
4.00833	0.000140528	0.00126	0.00371	0.000468422	0.00253	0.00358	0.00263	0.00218	0.00137	0.00101	0.000263128	0.00265
4.0125	0.000128818	0.00115	0.00371	0.000468422	0.00248	0.00364	0.00244	0.00223	0.00119	0.00101	0.000238068	0.00275
4.01666	0.000140528	0.00105	0.00377	0.000484574	0.00235	0.00364	0.00224	0.00226	0.00109	0.00103	0.000213009	0.00291
4.02083	0.000152239	0.000993568	0.00389	0.000500727	0.00218	0.00369	0.002	0.00228	0.00101	0.00107	0.000200479	0.00307
4.025	0.00017566	0.000941275	0.00395	0.000500727	0.00196	0.00364	0.00181	0.00229	0.000976598	0.0011	0.000200479	0.00322
4.02916	0.000199082	0.00105	0.00401	0.000516879	0.00183	0.00358	0.00171	0.0023	0.00101	0.00114	0.000213009	0.00333
4.03334	0.000222503	0.0012	0.00401	0.000533032	0.00174	0.00352	0.00166	0.00228	0.00105	0.00114	0.000238068	0.00333
4.0375	0.000245925	0.00136	0.00395	0.000565337	0.0017	0.00346	0.00176	0.00226	0.00112	0.00112	0.000275658	0.00327
4.04167	0.000257635	0.00141	0.00383	0.000581489	0.0017	0.00352	0.00195	0.00224	0.00119	0.00112	0.000313248	0.00317
4.04584	0.000281057	0.00146	0.00377	0.000597642	0.00179	0.00364	0.0021	0.00221	0.0013	0.0011	0.000325778	0.00307
4.05	0.000292767	0.00136	0.00371	0.000597642	0.00192	0.00369	0.00224	0.0022	0.00141	0.00109	0.000313248	0.00296
4.05417	0.000304478	0.00126	0.00364	0.000597642	0.00205	0.00375	0.00229	0.00218	0.00148	0.00105	0.000275658	0.00291
4.05833	0.000304478	0.0012	0.00346	0.000581489	0.00218	0.00375	0.00224	0.00217	0.00156	0.00101	0.000238068	0.00296
4.0625	0.000292767	0.0012	0.00322	0.000581489	0.00231	0.00375	0.0022	0.00217	0.00159	0.00097561	0.000200479	0.00307
4.06667	0.000281057	0.00126	0.00292	0.000565337	0.00231	0.00369	0.00215	0.00216	0.00156	0.000938794	0.000187949	0.00312
4.07083	0.000269346	0.0012	0.00267	0.000581489	0.00226	0.00364	0.0021	0.00213	0.00152	0.000920387	0.000200479	0.00322
4.075	0.000281057	0.0012	0.00249	0.000581489	0.00213	0.00364	0.00205	0.0021	0.00148	0.000957202	0.000250598	0.00322
4.07916	0.000292767	0.0011	0.00249	0.000581489	0.00205	0.00369	0.002	0.0021	0.00145	0.000994017	0.000288188	0.00312
4.08333	0.000292767	0.00105	0.00273	0.000565337	0.002	0.00375	0.002	0.00214	0.00137	0.00103	0.000313248	0.00307
4.0875	0.000292767	0.00105	0.00298	0.000565337	0.002	0.00381	0.002	0.00216	0.00134	0.00107	0.000313248	0.00291
4.09166	0.000281057	0.00105	0.00328	0.000565337	0.00209	0.00387	0.00205	0.00218	0.00134	0.00109	0.000288188	0.00281
4.09584	0.000269346	0.0011	0.00352	0.000565337	0.00218	0.00392	0.00215	0.00219	0.00134	0.00109	0.000250598	0.00281
4.1	0.000257635	0.0011	0.00364	0.000549184	0.00226	0.00392	0.0022	0.00219	0.00134	0.00109	0.000200479	0.00281
4.10417	0.000245925	0.00105	0.00358	0.000533032	0.00235	0.00387	0.00224	0.00219	0.0013	0.00109	0.000162889	0.00286
4.10834	0.000222503	0.000993568	0.0034	0.000500727	0.00235	0.00387	0.00224	0.0022	0.00134	0.0011	0.000137829	0.00286
4.1125	0.000187371	0.000993568	0.00322	0.000484574	0.00231	0.00392	0.00224	0.00224	0.00137	0.00112	0.000125299	0.00281
4.11667	0.00017566	0.00105	0.00304	0.000484574	0.00222	0.00404	0.00229	0.00226	0.00145	0.00114	0.000150359	0.00281
4.12083	0.000187371	0.0011	0.00298	0.000500727	0.00218	0.0041	0.00234	0.00227	0.00156	0.00114	0.000187949	0.00275
4.125	0.000222503	0.0012	0.00304	0.000516879	0.00218	0.00415	0.00239	0.00227	0.00166	0.00112	0.000225538	0.00281
4.12917	0.000269346	0.00131	0.0031	0.000533032	0.00222	0.0041	0.00239	0.00227	0.00166	0.00112	0.000250598	0.00291
4.13333	0.000316189	0.00131	0.00316	0.000549184	0.00235	0.00392	0.00234	0.00227	0.00163	0.00112	0.000250598	0.00301
4.1375	0.00033961	0.00126	0.00316	0.000549184	0.00244	0.00381	0.00224	0.00226	0.00156	0.00112	0.000238068	0.00312
4.14166	0.00033961	0.00126	0.00316	0.000549184	0.00257	0.00375	0.0021	0.00225	0.00152	0.00114	0.000225538	0.00317
4.14583	0.0003279	0.00115	0.00316	0.000533032	0.0027	0.00381	0.002	0.00223	0.00152	0.00116	0.000225538	0.00312
4.15	0.000292767	0.00105	0.00322	0.000516879	0.00279	0.00381	0.0019	0.0022	0.00156	0.00116	0.000225538	0.00301
4.15416	0.000269346	0.000993568	0.0034	0.000484574	0.00279	0.00381	0.00181	0.0022	0.00159	0.00114	0.000238068	0.00296
4.15834	0.000245925	0.000888982	0.00358	0.000468422	0.0027	0.00381	0.00181	0.0022	0.00163	0.00112	0.000225538	0.00301
4.1625	0.000245925	0.000888982	0.00364	0.000468422	0.00253	0.00381	0.0019	0.00223	0.00166	0.00107	0.000200479	0.00307
4.16667	0.000245925	0.000888982	0.00364	0.000468422	0.00235	0.00381	0.00195	0.00225	0.00166	0.00103	0.000162889	0.00317
4.17084	0.000269346	0.000993568	0.00346	0.000468422	0.00218	0.00387	0.002	0.00227	0.00159	0.000994017	0.000137829	0.00327
4.175	0.000292767	0.00105	0.00322	0.000484574	0.00209	0.00387	0.00195	0.00228	0.00152	0.000957202	0.000125299	0.00348
4.17917	0.000316189	0.00115	0.00304	0.000484574	0.00205	0.00381	0.00181	0.00227	0.00137	0.000938794	0.000137829	0.00364
4.18333	0.00033961	0.0012	0.00298	0.000468422	0.00205	0.00369	0.00171	0.00225	0.00123	0.000938794	0.000175419	0.00374
4.1875	0.00033961	0.0012	0.00292	0.000468422	0.00209	0.00358	0.00161	0.00224	0.00116	0.000938794	0.000225538	0.00385
4.19167	0.0003279	0.00115	0.00292	0.000468422	0.00213	0.00352	0.00166	0.00224	0.00112	0.00097561	0.000263128	0.0039
4.19583	0.000316189	0.00105	0.00298	0.000468422	0.00209	0.0034	0.00181	0.00224	0.00116	0.00103	0.000288188	0.00385
4.2	0.000292767	0.000993568	0.00298	0.000468422	0.00209	0.0034	0.00205	0.00224	0.00123	0.00107	0.000300718	0.00379
4.20416	0.000269346	0.000941275	0.00292	0.000452269	0.00205	0.00346	0.00224	0.00223	0.0013	0.00109	0.000288188	0.00374
4.20833	0.000269346	0.000836689	0.00292	0.000436117	0.00205	0.00346	0.00244	0.0022	0.00134	0.00109	0.000275658	0.00364
4.2125	0.000269346	0.000732103	0.00286	0.000436117	0.00209	0.00346	0.00259	0.00216	0.00137	0.00109	0.000263128	0.00359
4.21666	0.000281057	0.00067981	0.00286	0.000452269	0.00218	0.0034	0.00263	0.00213	0.00134	0.00107	0.000263128	0.00359
4.22084	0.000292767	0.000627517	0.00292	0.000468422	0.00226	0.00329	0.00263	0.00209	0.00127	0.00105	0.000288188	0.00364
4.225	0.000304478	0.000627517	0.00298	0.000500727	0.00235	0.00323	0.00249	0.00208	0.00119	0.00105	0.000325778	0.00364
4.22917	0.000292767	0.000732103	0.00304	0.000516879	0.0024	0.00329	0.00234	0.00208	0.00116	0.00105	0.000363368	0.00364
4.23334	0.000281057	0.000836689	0.0031	0.000533032	0.0024	0.0034	0.00215	0.0021	0.00112	0.00103	0.000388427	0.00353
4.2375	0.000245925	0.000993568	0.00316	0.000533032	0.00244	0.00358	0.002	0.00215	0.00112	0.00103	0.000400957	0.00343
4.24167	0.000199082	0.0011	0.0031	0.000500727	0.00248	0.00364	0.00185	0.00219	0.00112	0.00101	0.000400957	0.00327
4.24583	0.00017566	0.0012	0.00304	0.000468422	0.00257	0.00369	0.00171	0.00221	0.00116	0.00101	0.000388427	0.00322
4.25	0.00017566	0.00136	0.00304	0.000436117	0.00261	0.00358	0.00156	0.00219	0.00119	0.000994017	0.000375897	0.00317
4.25417	0.000210793	0.00146	0.0031	0.000403812	0.00261	0.00346	0.00141	0.00215	0.00127	0.000994017	0.000363368	0.00317
4.25833	0.000257635	0.00141	0.0031	0.00038766	0.00257	0.00335	0.00137	0.00209	0.00134	0.000994017	0.000375897	0.00312
4.2625	0.000304478	0.00131	0.00322	0.000403812	0.00248	0.00335	0.00141	0.00203	0.00141	0.00101	0.000363368	0.00312
4.26666	0.00033961	0.00115	0.00328	0.000403812	0.0024	0.0034	0.00146	0.00201	0.00145	0.00103	0.000363368	0.00317
4.27083	0.000363032	0.000941275	0.00322	0.000419964	0.00235	0.00346	0.00156	0.00202	0.00145	0.00105	0.000350838	0.00327
4.275	0.000363032	0.000836689	0.00316	0.000452269	0.00231	0.00352	0.00156	0.00204	0.00148	0.00107	0.000363368	0.00338
4.27916	0.000374742	0.000784396	0.00304	0.000468422	0.00226	0.00358	0.00151	0.00207	0.00148	0.00107	0.000375897	0.00343
4.28334	0.000398164	0.000836689	0.00298	0.000468422	0.00222	0.00352	0.00146	0.0021	0.00148	0.00109	0.000400957	0.00338
4.2875	0.000433296	0.000836689	0.00292	0.000468422	0.00218	0.00352	0.00146	0.0021	0.00145	0.0011	0.000426017	0.00322
4.29167	0.000456717	0.000836689	0.00286	0.000452269	0.00218	0.00358	0.00141	0.00209	0.00145	0.0011	0.000426017	0.00312
4.29584	0.000468428	0.000836689	0.00292	0.000436117	0.00218	0.00375	0.00141	0.00205	0.00145	0.0011	0.000400957	0.00307
4.3	0.000456717	0.000888982	0.00304	0.000436117	0.00213	0.00392	0.00141	0.00201	0.00145	0.00107	0.000363368	0.00307
4.30417	0.000421585	0.000993568	0.00316	0.000452269	0.00209	0.0041	0.00141	0.00197	0.00145	0.00103	0.000325778	0.00301
4.30833	0.000386453	0.00105	0.00328	0.000468422	0.00209	0.00427	0.00151	0.00194	0.00141	0.000994017	0.000288188	0.00296
4.3125	0.00033961	0.0011	0.00334	0.000500727	0.00209	0.00444	0.00161	0.00194	0.0013	0.000938794	0.000288188	0.00286
4.31667	0.000304478	0.00105	0.0034	0.000516879	0.00213	0.00444	0.00171	0.00195	0.00123	0.000920387	0.000300718	0.00275
4.32083	0.000292767	0.000941275	0.0034	0.000516879	0.00218	0.00433	0.00181	0.00199	0.00119	0.000883571	0.000325778	0.00265
4.325	0.000281057	0.000888982	0.00352	0.000516879	0.00218	0.00404	0.0019	0.00204	0.00119	0.000901979	0.000350838	0.0026
4.32916	0.000269346	0.000888982	0.00364	0.000500727	0.00222	0.00364	0.0019	0.00208	0.00127	0.000920387	0.000350838	0.0026
4.33333	0.000245925	0.000993568	0.00371	0.000500727	0.00226	0.00329	0.00185	0.00212	0.00141	0.000938794	0.000325778	0.00249
4.3375	0.000222503	0.000993568	0.00371	0.000484574	0.00226	0.003	0.00181	0.00213	0.00152	0.00097561	0.000275658	0.00239
4.34166	0.000199082	0.000941275	0.00358	0.000500727	0.00222	0.00289	0.00171	0.00212	0.00159	0.00101	0.000250598	0.00234
4.34584	0.00017566	0.000836689	0.0034	0.000516879	0.00218	0.00294	0.00161	0.0021	0.00166	0.00105	0.000225538	0.00239
4.35	0.000152239	0.000627517	0.00328	0.000533032	0.00213	0.00312	0.00161	0.00208	0.00174	0.00107	0.000238068	0.00255
4.35417	0.000152239	0.000522931	0.00322	0.000549184	0.00209	0.00323	0.00161	0.00207	0.00177	0.00107	0.000238068	0.00275
4.35834	0.00017566	0.000522931	0.00328	0.000533032	0.00205	0.00335	0.00171	0.00206	0.00181	0.00105	0.000250598	0.00296
4.3625	0.000199082	0.000575224	0.00328	0.000500727	0.002	0.00329	0.00176	0.00205	0.00184	0.00101	0.000250598	0.00312
4.36667	0.000222503	0.000732103	0.00334	0.000468422	0.002	0.00317	0.00171	0.00204	0.00184	0.000994017	0.000238068	0.00317
4.37083	0.000245925	0.000993568	0.00328	0.000436117	0.00205	0.00306	0.00161	0.00202	0.00177	0.00101	0.000225538	0.00312
4.375	0.000257635	0.00115	0.00322	0.000403812	0.00209	0.00289	0.00156	0.00201	0.00166	0.00105	0.000238068	0.00307
4.37917	0.000269346	0.00131	0.0031	0.00038766	0.00213	0.00277	0.00156	0.00199	0.00152	0.0011	0.000263128	0.00301
4.38333	0.000257635	0.00136	0.00304	0.00038766	0.00222	0.00277	0.00166	0.00198	0.00137	0.00114	0.000300718	0.00291
4.3875	0.000234214	0.00141	0.00304	0.000403812	0.00226	0.00289	0.00181	0.00198	0.00127	0.00114	0.000325778	0.00286
4.39166	0.000199082	0.00136	0.00316	0.000419964	0.00231	0.00312	0.0019	0.00198	0.00116	0.00112	0.000350838	0.00275
4.39583	0.00017566	0.00131	0.00328	0.000436117	0.0024	0.00329	0.002	0.00198	0.00116	0.00107	0.000363368	0.0027
4.4	0.000152239	0.00131	0.0034	0.000452269	0.00253	0.00346	0.00205	0.00196	0.00112	0.000994017	0.000363368	0.00265
4.40416	0.000152239	0.00131	0.0034	0.000436117	0.00261	0.00358	0.0021	0.00193	0.00112	0.00097561	0.000375897	0.0026
4.40834	0.000152239	0.00126	0.00334	0.000419964	0.00266	0.00369	0.00215	0.00188	0.00112	0.000957202	0.000375897	0.0026
4.4125	0.00016395	0.00115	0.00316	0.000403812	0.00257	0.00375	0.00215	0.00185	0.00116	0.000957202	0.000375897	0.0026
4.41667	0.00017566	0.0011	0.0031	0.000403812	0.00244	0.00387	0.00205	0.00185	0.00116	0.00097561	0.000375897	0.00265
4.42084	0.00017566	0.00105	0.00304	0.000419964	0.00226	0.00398	0.00195	0.00187	0.00119	0.000994017	0.000350838	0.00281
4.425	0.00017566	0.00105	0.00298	0.000452269	0.00209	0.00398	0.00185	0.00191	0.00123	0.00101	0.000338308	0.00296
4.42917	0.000187371	0.00105	0.00298	0.000468422	0.00196	0.00392	0.00181	0.00193	0.0013	0.00105	0.000313248	0.00317
4.43333	0.000210793	0.00105	0.00304	0.000484574	0.00192	0.00375	0.00176	0.00194	0.00141	0.00107	0.000275658	0.00333
4.4375	0.000234214	0.0011	0.00304	0.000500727	0.00192	0.00364	0.00176	0.00194	0.00152	0.00107	0.000238068	0.00338
4.44167	0.000245925	0.00115	0.0031	0.000500727	0.00187	0.00352	0.00171	0.00194	0.00159	0.00107	0.000200479	0.00333
4.44583	0.000245925	0.0012	0.0031	0.000484574	0.00187	0.0034	0.00176	0.00195	0.00163	0.00107	0.000175419	0.00317
4.45	0.000222503	0.00136	0.00304	0.000484574	0.00187	0.00335	0.00181	0.00197	0.00163	0.00105	0.000150359	0.00301
4.45416	0.000187371	0.00152	0.00286	0.000468422	0.00187	0.0034	0.00185	0.00199	0.00159	0.00103	0.000137829	0.00291
4.45833	0.00016395	0.00157	0.00279	0.000468422	0.00196	0.00335	0.0019	0.00201	0.00159	0.00101	0.000162889	0.00275
4.4625	0.000140528	0.00157	0.00279	0.000468422	0.00213	0.00329	0.00195	0.00199	0.00159	0.000994017	0.000200479	0.0027
4.46666	0.000128818	0.00146	0.00286	0.000484574	0.00222	0.00329	0.00205	0.00197	0.00166	0.00097561	0.000238068	0.00275
4.47084	0.000128818	0.00131	0.00298	0.000468422	0.00231	0.00335	0.0022	0.00194	0.0017	0.000957202	0.000275658	0.00281
4.475	0.000140528	0.0012	0.0031	0.000452269	0.00231	0.0034	0.00224	0.00192	0.0017	0.000938794	0.000300718	0.00296
4.47917	0.000152239	0.0012	0.00316	0.000436117	0.00231	0.00346	0.0022	0.00191	0.00174	0.000920387	0.000313248	0.00307
4.48334	0.000187371	0.00126	0.00322	0.000436117	0.00231	0.00346	0.0021	0.00188	0.00177	0.000883571	0.000325778	0.00327
4.4875	0.000222503	0.00136	0.00328	0.000419964	0.0024	0.0034	0.00195	0.00188	0.00184	0.000846756	0.000325778	0.00348
4.49167	0.000257635	0.00146	0.00328	0.000419964	0.00248	0.00329	0.00185	0.00188	0.00192	0.000846756	0.000313248	0.00364
4.49583	0.000292767	0.00157	0.00322	0.000436117	0.00261	0.00323	0.0019	0.00188	0.00195	0.000883571	0.000300718	0.00369
4.5	0.000281057	0.00162	0.00322	0.000436117	0.0027	0.00323	0.002	0.00188	0.00192	0.000901979	0.000275658	0.00364
4.50417	0.000245925	0.00157	0.00328	0.000436117	0.00274	0.00335	0.002	0.00189	0.00181	0.000938794	0.000238068	0.00348
4.50833	0.000210793	0.00146	0.00334	0.000436117	0.00274	0.00335	0.00185	0.00191	0.0017	0.000938794	0.000200479	0.00338
4.5125	0.00017566	0.00131	0.00334	0.000436117	0.0027	0.00335	0.00166	0.00192	0.00159	0.000938794	0.000162889	0.00333
4.51666	0.000152239	0.0012	0.00328	0.000452269	0.00261	0.00335	0.00141	0.00192	0.00156	0.000901979	0.000150359	0.00343
4.52083	0.00016395	0.00115	0.0031	0.000452269	0.00257	0.00335	0.00127	0.00193	0.00156	0.000883571	0.000150359	0.00353
4.525	0.000199082	0.0012	0.00298	0.000468422	0.00257	0.0034	0.00122	0.00194	0.00159	0.000883571	0.000175419	0.00364
4.52916	0.000222503	0.00126	0.00292	0.000468422	0.00257	0.0034	0.00132	0.00193	0.00159	0.000901979	0.000213009	0.00369
4.53334	0.000234214	0.00131	0.00298	0.000452269	0.00257	0.00335	0.00141	0.00192	0.00156	0.000901979	0.000238068	0.00364
4.5375	0.000257635	0.00126	0.00304	0.000436117	0.00261	0.00335	0.00156	0.00191	0.00145	0.000901979	0.000275658	0.00353
4.54167	0.000257635	0.0012	0.00304	0.000436117	0.00257	0.00335	0.00171	0.00191	0.00134	0.000901979	0.000275658	0.00333
4.54584	0.000257635	0.00105	0.0031	0.000436117	0.00253	0.0034	0.00176	0.00191	0.00123	0.000920387	0.000263128	0.00301
4.55	0.000245925	0.000836689	0.00298	0.000436117	0.00248	0.00346	0.00176	0.00192	0.00119	0.000938794	0.000250598	0.0027
4.55417	0.000234214	0.00067981	0.00279	0.000419964	0.00248	0.00346	0.00166	0.00192	0.00119	0.000994017	0.000250598	0.00244
4.55833	0.000234214	0.000575224	0.00261	0.00038766	0.0024	0.0034	0.00161	0.00192	0.00123	0.00103	0.000263128	0.00229
4.5625	0.000234214	0.000522931	0.00249	0.00038766	0.00231	0.00335	0.00156	0.00191	0.00127	0.00107	0.000288188	0.00229
4.56667	0.000257635	0.000575224	0.00243	0.00038766	0.00222	0.00335	0.00156	0.00189	0.00127	0.00109	0.000313248	0.00244
4.57083	0.000304478	0.00067981	0.00249	0.000403812	0.00209	0.00335	0.00166	0.00189	0.0013	0.00109	0.000313248	0.0026
4.575	0.000351321	0.000836689	0.00261	0.000419964	0.00192	0.00346	0.00171	0.00189	0.00134	0.00105	0.000288188	0.0027
4.57916	0.000386453	0.000888982	0.00273	0.000419964	0.00183	0.00352	0.00176	0.00188	0.00137	0.000994017	0.000263128	0.00286
4.58333	0.000409874	0.000941275	0.00292	0.000419964	0.00174	0.00358	0.00185	0.00188	0.00137	0.00097561	0.000263128	0.00296
4.5875	0.000409874	0.000888982	0.00298	0.000419964	0.00174	0.00364	0.00185	0.00189	0.0013	0.000957202	0.000263128	0.00301
4.59166	0.000386453	0.000784396	0.00304	0.000436117	0.00179	0.00358	0.00185	0.00193	0.00123	0.000957202	0.000288188	0.00301
4.59584	0.000351321	0.000627517	0.00298	0.000452269	0.00192	0.00352	0.0019	0.00195	0.00112	0.000957202	0.000288188	0.00291
4.6	0.000304478	0.000522931	0.00292	0.000484574	0.002	0.00335	0.00195	0.00199	0.00105	0.00097561	0.000288188	0.00275
4.60417	0.000281057	0.000522931	0.00279	0.000500727	0.00213	0.00312	0.002	0.00202	0.00105	0.00097561	0.000263128	0.00255
4.60834	0.000245925	0.000575224	0.00279	0.000500727	0.00226	0.003	0.002	0.00201	0.00116	0.00097561	0.000225538	0.00234
4.6125	0.000222503	0.00067981	0.00286	0.000484574	0.0024	0.003	0.00195	0.00198	0.00134	0.000994017	0.000200479	0.00213
4.61667	0.000199082	0.000836689	0.00292	0.000468422	0.00248	0.00312	0.00185	0.00194	0.00152	0.00101	0.000187949	0.00197
4.62083	0.000210793	0.000941275	0.00298	0.000436117	0.00244	0.00323	0.00181	0.00192	0.00166	0.00101	0.000187949	0.00182
4.625	0.000245925	0.00105	0.00292	0.000419964	0.00235	0.00335	0.00176	0.00188	0.00174	0.00101	0.000187949	0.00177
4.62917	0.000281057	0.00105	0.00279	0.000419964	0.00213	0.00323	0.00176	0.00185	0.00177	0.000994017	0.000175419	0.00177
4.63333	0.0003279	0.000941275	0.00267	0.000436117	0.00196	0.00294	0.00181	0.00181	0.00177	0.00097561	0.000175419	0.00192
4.6375	0.000374742	0.000836689	0.00261	0.000452269	0.00179	0.00265	0.0019	0.00177	0.00177	0.00097561	0.000187949	0.00223
4.64166	0.000398164	0.000784396	0.00273	0.000452269	0.0017	0.00237	0.00195	0.00174	0.00177	0.000957202	0.000213009	0.00255
4.64583	0.000398164	0.000784396	0.00286	0.000452269	0.0017	0.00213	0.0019	0.00171	0.00177	0.00097561	0.000250598	0.00275
4.65	0.000386453	0.000888982	0.00304	0.000419964	0.00174	0.00208	0.00185	0.0017	0.00174	0.000994017	0.000275658	0.00286
4.65416	0.000374742	0.00105	0.00322	0.000403812	0.00179	0.00213	0.00181	0.00167	0.00159	0.00105	0.000300718	0.00281
4.65834	0.000351321	0.00126	0.0034	0.00038766	0.00179	0.00231	0.00176	0.00167	0.00141	0.00109	0.000300718	0.00265
4.6625	0.000316189	0.00136	0.00352	0.000403812	0.00179	0.0026	0.00176	0.00167	0.00127	0.00114	0.000288188	0.00255
4.66667	0.000281057	0.00136	0.00358	0.000419964	0.00174	0.00283	0.00176	0.00167	0.00116	0.00116	0.000288188	0.00239
4.67084	0.000245925	0.0012	0.00358	0.000452269	0.00174	0.00306	0.00181	0.00166	0.00116	0.00118	0.000275658	0.00229
4.675	0.000222503	0.0011	0.00352	0.000484574	0.0017	0.00317	0.00185	0.00165	0.00116	0.00118	0.000288188	0.00223
4.67917	0.000199082	0.000941275	0.00352	0.000516879	0.0017	0.00329	0.0019	0.00165	0.00123	0.00118	0.000288188	0.00229
4.68333	0.000187371	0.000836689	0.00352	0.000549184	0.0017	0.00329	0.0019	0.00166	0.00127	0.00116	0.000300718	0.00234
4.6875	0.000187371	0.000784396	0.00358	0.000565337	0.0017	0.00323	0.00185	0.00169	0.00127	0.00112	0.000313248	0.00249
4.69167	0.000187371	0.000784396	0.00358	0.000565337	0.00161	0.00323	0.00176	0.00172	0.00119	0.00109	0.000325778	0.00255
4.69583	0.000187371	0.000888982	0.00352	0.000549184	0.00157	0.00323	0.00166	0.00174	0.00112	0.00103	0.000338308	0.00255
4.7	0.000199082	0.000993568	0.00346	0.000516879	0.00152	0.00323	0.00156	0.00175	0.00109	0.000994017	0.000363368	0.00249
4.70416	0.000210793	0.0011	0.00328	0.000500727	0.00157	0.00329	0.00151	0.00176	0.00109	0.000957202	0.000363368	0.00234
4.70833	0.000222503	0.00115	0.00322	0.000468422	0.00165	0.00329	0.00141	0.00177	0.00116	0.000920387	0.000350838	0.00218
4.7125	0.000222503	0.0012	0.00316	0.000452269	0.00174	0.00329	0.00137	0.0018	0.00123	0.000901979	0.000313248	0.00208
4.71666	0.000234214	0.0012	0.00322	0.000436117	0.00187	0.00317	0.00137	0.00181	0.00134	0.000901979	0.000263128	0.00208
4.72084	0.000222503	0.00115	0.00334	0.000436117	0.00196	0.00312	0.00146	0.00181	0.00134	0.000901979	0.000225538	0.00218
4.725	0.000210793	0.00115	0.0034	0.000452269	0.002	0.00306	0.00156	0.00181	0.0013	0.000901979	0.000200479	0.00239
4.72917	0.000187371	0.00115	0.00346	0.000468422	0.00196	0.00312	0.00166	0.0018	0.00123	0.000920387	0.000200479	0.0026
4.73334	0.000187371	0.00115	0.00346	0.000452269	0.00187	0.00317	0.00176	0.00178	0.00119	0.000957202	0.000200479	0.00281
4.7375	0.000199082	0.00115	0.00334	0.000436117	0.00183	0.00323	0.00171	0.00176	0.00119	0.00097561	0.000200479	0.00301
4.74167	0.000234214	0.00105	0.00328	0.000403812	0.00187	0.00335	0.00166	0.00174	0.00123	0.00101	0.000187949	0.00322
4.74583	0.000269346	0.000941275	0.00316	0.00038766	0.00192	0.0034	0.00166	0.00171	0.00127	0.00101	0.000187949	0.00333
4.75	0.000292767	0.000732103	0.0031	0.00038766	0.00192	0.0034	0.00161	0.00167	0.00134	0.00101	0.000187949	0.00338
4.75417	0.000316189	0.000522931	0.00316	0.00038766	0.00192	0.00335	0.00161	0.00164	0.00141	0.000994017	0.000213009	0.00333
4.75833	0.00033961	0.000418344	0.00316	0.00038766	0.00187	0.00335	0.00156	0.00163	0.00148	0.000957202	0.000250598	0.00327
4.7625	0.00033961	0.000366051	0.00304	0.000403812	0.00187	0.0034	0.00151	0.00164	0.00163	0.000938794	0.000288188	0.00317
4.76666	0.0003279	0.000366051	0.00286	0.000419964	0.00187	0.00346	0.00151	0.00165	0.0017	0.000920387	0.000325778	0.00312
4.77083	0.000316189	0.000522931	0.00261	0.000452269	0.00187	0.00352	0.00156	0.00165	0.00177	0.000920387	0.000338308	0.00312
4.775	0.000304478	0.00067981	0.00243	0.000468422	0.00187	0.00352	0.00171	0.00165	0.00177	0.000920387	0.000338308	0.00312
4.77916	0.000292767	0.000784396	0.00237	0.000468422	0.00183	0.0034	0.00185	0.00166	0.0017	0.000920387	0.000338308	0.00312
4.78334	0.000281057	0.000941275	0.00243	0.000484574	0.00179	0.00329	0.002	0.00167	0.00159	0.000920387	0.000338308	0.00312
4.7875	0.000281057	0.0011	0.00243	0.000468422	0.0017	0.00317	0.00205	0.0017	0.00148	0.000938794	0.000350838	0.00307
4.79167	0.000281057	0.00131	0.00255	0.000436117	0.0017	0.00312	0.0021	0.00171	0.00134	0.000920387	0.000363368	0.00301
4.79584	0.000292767	0.00146	0.00261	0.000403812	0.00174	0.00306	0.00205	0.00173	0.00123	0.000901979	0.000350838	0.00301
4.8	0.000281057	0.00157	0.00273	0.00038766	0.00174	0.00306	0.00195	0.00173	0.00116	0.000883571	0.000313248	0.00301
4.80417	0.000257635	0.00157	0.00286	0.000403812	0.00174	0.00312	0.0019	0.00173	0.00112	0.000883571	0.000263128	0.00301
4.80833	0.000234214	0.00152	0.00298	0.000419964	0.00179	0.00317	0.00181	0.00172	0.00116	0.000901979	0.000187949	0.00301
4.8125	0.000222503	0.00136	0.0031	0.000436117	0.00179	0.00329	0.00171	0.00171	0.00119	0.000920387	0.000112769	0.00296
4.81667	0.000222503	0.00126	0.0031	0.000452269	0.00183	0.00329	0.00166	0.0017	0.00123	0.000938794	6.26496e-05	0.00291
4.82083	0.000210793	0.0012	0.00304	0.000468422	0.00187	0.00329	0.00161	0.0017	0.00127	0.000957202	2.50598e-05	0.00286
4.825	0.000210793	0.00115	0.00292	0.000468422	0.00192	0.00317	0.00166	0.0017	0.00127	0.00097561	0	0.00275
4.82916	0.000210793	0.00115	0.00279	0.000468422	0.002	0.00312	0.00166	0.00171	0.00123	0.000994017	0	0.00265
4.83333	0.000245925	0.00115	0.00279	0.000436117	0.00213	0.003	0.00171	0.0017	0.00123	0.000994017	2.50598e-05	0.0026
4.8375	0.000292767	0.0011	0.00279	0.000419964	0.00222	0.00294	0.00171	0.00167	0.00123	0.00097561	7.51795e-05	0.0026
4.84166	0.00033961	0.000993568	0.00279	0.000371507	0.00231	0.00294	0.00166	0.00164	0.00123	0.000957202	0.000137829	0.00255
4.84584	0.000386453	0.000836689	0.00286	0.000339202	0.00231	0.00294	0.00156	0.00162	0.00127	0.000938794	0.000200479	0.00249
4.85	0.000386453	0.00067981	0.00292	0.00032305	0.00222	0.00283	0.00146	0.00162	0.00134	0.000920387	0.000250598	0.00239
4.85417	0.000363032	0.000575224	0.00292	0.00032305	0.00209	0.00271	0.00137	0.00162	0.00137	0.000920387	0.000263128	0.00234
4.85834	0.000316189	0.000575224	0.00292	0.000339202	0.00196	0.00265	0.00132	0.00163	0.00145	0.000920387	0.000250598	0.00239
4.8625	0.000257635	0.000627517	0.00292	0.000355355	0.00192	0.00265	0.00132	0.00163	0.00148	0.000938794	0.000225538	0.00249
4.86667	0.000210793	0.000732103	0.00286	0.00038766	0.00192	0.00271	0.00141	0.00161	0.00152	0.000938794	0.000213009	0.00255
4.87083	0.00017566	0.000888982	0.00279	0.00038766	0.00192	0.00283	0.00146	0.00159	0.00152	0.000938794	0.000187949	0.0026
4.875	0.00016395	0.000941275	0.00279	0.000403812	0.002	0.00289	0.00146	0.00156	0.00156	0.000920387	0.000162889	0.00255
4.87917	0.000152239	0.000888982	0.00286	0.000419964	0.00209	0.003	0.00146	0.00156	0.00159	0.000883571	0.000150359	0.00244
4.88333	0.000140528	0.000836689	0.00298	0.000436117	0.00218	0.00306	0.00146	0.00159	0.00163	0.000846756	0.000125299	0.00234
4.8875	0.000128818	0.000888982	0.00304	0.000436117	0.00222	0.003	0.00151	0.00161	0.00166	0.00080994	0.000100239	0.00234
4.89166	0.000117107	0.000993568	0.00298	0.000419964	0.00222	0.00289	0.00151	0.00163	0.00163	0.00080994	7.51795e-05	0.00239
4.89583	0.000128818	0.0011	0.00286	0.00038766	0.00213	0.00271	0.00151	0.00164	0.00152	0.00080994	8.77094e-05	0.00244
4.9	0.00016395	0.0012	0.00279	0.000355355	0.00205	0.0026	0.00141	0.00164	0.00141	0.000846756	0.000112769	0.0026
4.90416	0.000210793	0.00126	0.00273	0.00032305	0.00196	0.00248	0.00127	0.00162	0.00127	0.000865163	0.000162889	0.00281
4.90834	0.000257635	0.00115	0.00273	0.000306897	0.00192	0.00248	0.00112	0.0016	0.00119	0.000883571	0.000200479	0.00291
4.9125	0.000269346	0.000993568	0.00279	0.00032305	0.00187	0.00254	0.00102	0.00159	0.00119	0.000901979	0.000213009	0.00296
4.91667	0.000269346	0.000836689	0.00286	0.000339202	0.00187	0.00265	0.000975848	0.0016	0.00123	0.000901979	0.000200479	0.00291
4.92084	0.000269346	0.000784396	0.00292	0.000371507	0.00187	0.00277	0.000975848	0.00163	0.00134	0.000901979	0.000150359	0.00281
4.925	0.000281057	0.000784396	0.00292	0.00038766	0.00183	0.00277	0.00107	0.00166	0.00145	0.000920387	0.000100239	0.00275
4.92917	0.000292767	0.000888982	0.00292	0.000419964	0.00183	0.00277	0.00117	0.0017	0.00152	0.000957202	6.26496e-05	0.00286
4.93333	0.000304478	0.00105	0.00279	0.000436117	0.00183	0.0026	0.00132	0.0017	0.00156	0.00097561	3.75897e-05	0.00301
4.9375	0.000316189	0.0012	0.00267	0.000452269	0.00192	0.00242	0.00146	0.00169	0.00156	0.000994017	5.01197e-05	0.00322
4.94167	0.000316189	0.00131	0.00255	0.000452269	0.00196	0.00225	0.00161	0.00166	0.00152	0.00101	6.26496e-05	0.00338
4.94583	0.000304478	0.00136	0.00237	0.000452269	0.00196	0.00219	0.00171	0.00164	0.00145	0.000994017	8.77094e-05	0.00338
4.95	0.000292767	0.00131	0.00237	0.000436117	0.002	0.00225	0.00181	0.00164	0.00137	0.00097561	0.000112769	0.00338
4.95416	0.000281057	0.0012	0.00237	0.000419964	0.00196	0.00237	0.00181	0.00164	0.00127	0.000957202	0.000125299	0.00333
4.95833	0.000257635	0.00115	0.00249	0.000403812	0.00192	0.00248	0.00176	0.00165	0.00123	0.000920387	0.000112769	0.00322
4.9625	0.000234214	0.00105	0.00261	0.00038766	0.00183	0.00265	0.00166	0.00164	0.00119	0.000920387	0.000100239	0.00317
4.96666	0.000222503	0.00105	0.00273	0.00038766	0.0017	0.00277	0.00156	0.00163	0.00123	0.000920387	8.77094e-05	0.00307
4.97084	0.000210793	0.00105	0.00273	0.000371507	0.00157	0.00289	0.00151	0.00163	0.00123	0.000920387	6.26496e-05	0.00296
4.975	0.000222503	0.0011	0.00273	0.000355355	0.00148	0.003	0.00156	0.00163	0.00123	0.000920387	3.75897e-05	0.00291
4.97917	0.000245925	0.00115	0.00279	0.000355355	0.00148	0.00294	0.00161	0.00164	0.00116	0.000901979	2.50598e-05	0.00291
4.98334	0.000281057	0.0012	0.00292	0.000339202	0.00157	0.00283	0.00171	0.00164	0.00109	0.000883571	5.01197e-05	0.00296
4.9875	0.0003279	0.0012	0.00298	0.000339202	0.00179	0.0026	0.00181	0.00164	0.000976598	0.000865163	0.000112769	0.00296
4.99167	0.000374742	0.0011	0.00304	0.000355355	0.00196	0.00231	0.00185	0.00166	0.000904257	0.000865163	0.000175419	0.00296
4.99583	0.000398164	0.000993568	0.00292	0.00038766	0.00205	0.00213	0.00181	0.00169	0.000831917	0.000883571	0.000238068	0.00281
5	0.000398164	0.000941275	0.00279	0.000403812	0.00209	0.00202	0.00166	0.0017	0.000759576	0.000901979	0.000288188	0.00265
5.00417	0.000374742	0.000941275	0.00261	0.000419964	0.002	0.00202	0.00141	0.00169	0.000687236	0.000883571	0.000300718	0.00255
5.00833	0.000351321	0.000993568	0.00249	0.000419964	0.00187	0.00213	0.00122	0.00166	0.000651065	0.000883571	0.000300718	0.00249
5.0125	0.000304478	0.0011	0.00249	0.00038766	0.00174	0.00225	0.00107	0.00164	0.000651065	0.000883571	0.000300718	0.00249
5.01666	0.000269346	0.0012	0.00249	0.000371507	0.00165	0.00242	0.00112	0.00161	0.000723406	0.000883571	0.000313248	0.00249
5.02083	0.000245925	0.00126	0.00249	0.000371507	0.00152	0.00254	0.00122	0.00159	0.000795746	0.000883571	0.000325778	0.00239
5.025	0.000234214	0.00126	0.00255	0.00038766	0.00148	0.00265	0.00137	0.00155	0.000831917	0.000883571	0.000325778	0.00229
5.02916	0.000234214	0.0011	0.00267	0.00038766	0.00144	0.00271	0.00146	0.00154	0.000831917	0.000865163	0.000325778	0.00218
5.03334	0.000257635	0.000941275	0.00286	0.00038766	0.00144	0.00283	0.00161	0.00152	0.000831917	0.000846756	0.000313248	0.00213
5.0375	0.000281057	0.000784396	0.00304	0.00038766	0.00139	0.003	0.00166	0.0015	0.000868087	0.000828348	0.000300718	0.00213
5.04167	0.000292767	0.000732103	0.00322	0.000371507	0.00139	0.00312	0.00176	0.00149	0.000940428	0.000828348	0.000300718	0.00223
5.04584	0.000304478	0.000732103	0.00334	0.00038766	0.00139	0.00323	0.00181	0.00148	0.00105	0.000846756	0.000300718	0.00234
5.05	0.000304478	0.000784396	0.0034	0.000403812	0.00135	0.00329	0.00181	0.00148	0.00119	0.000828348	0.000313248	0.00255
5.05417	0.000292767	0.000888982	0.0034	0.000419964	0.00135	0.00329	0.00171	0.0015	0.0013	0.00080994	0.000300718	0.00275
5.05833	0.000257635	0.000941275	0.00334	0.000436117	0.00135	0.00335	0.00146	0.00152	0.00137	0.000791532	0.000288188	0.00286
5.0625	0.000222503	0.000941275	0.00322	0.000452269	0.00139	0.0034	0.00122	0.00155	0.00141	0.000773125	0.000263128	0.00281
5.06667	0.000199082	0.000836689	0.0031	0.000452269	0.00144	0.0034	0.00102	0.00158	0.00141	0.000791532	0.000250598	0.00265
5.07083	0.000199082	0.000732103	0.00286	0.000436117	0.00152	0.00329	0.000878263	0.00159	0.00141	0.00080994	0.000238068	0.00249
5.075	0.000222503	0.000575224	0.00261	0.000419964	0.00161	0.00317	0.000878263	0.00158	0.00141	0.000846756	0.000238068	0.00239
5.07916	0.000269346	0.000522931	0.00231	0.00038766	0.00165	0.00306	0.000927055	0.00156	0.00141	0.000901979	0.000250598	0.00239
5.08333	0.000316189	0.000470637	0.00213	0.000371507	0.00165	0.003	0.00102	0.00153	0.00141	0.000938794	0.000263128	0.00244
5.0875	0.000351321	0.000470637	0.00207	0.000355355	0.00161	0.00294	0.00112	0.0015	0.00137	0.000957202	0.000288188	0.00255
5.09166	0.000351321	0.000627517	0.00219	0.000339202	0.00152	0.00294	0.00117	0.00147	0.00127	0.00097561	0.000300718	0.00255
5.09584	0.000316189	0.000784396	0.00231	0.000339202	0.00144	0.003	0.00122	0.00144	0.00116	0.000957202	0.000313248	0.00255
5.1	0.000292767	0.0011	0.00249	0.000339202	0.00148	0.003	0.00127	0.00142	0.00109	0.000938794	0.000325778	0.00244
5.10417	0.000257635	0.00136	0.00261	0.000355355	0.00165	0.003	0.00132	0.00142	0.00105	0.000920387	0.000338308	0.00234
5.10834	0.000222503	0.00157	0.00267	0.000371507	0.00174	0.00294	0.00132	0.00143	0.00105	0.000883571	0.000350838	0.00234
5.1125	0.000210793	0.00162	0.00261	0.000371507	0.00174	0.00289	0.00127	0.00145	0.00109	0.000865163	0.000375897	0.00239
5.11667	0.000187371	0.00157	0.00255	0.000371507	0.00161	0.00277	0.00122	0.00147	0.00112	0.000846756	0.000388427	0.00249
5.12083	0.00016395	0.00146	0.00249	0.000355355	0.00152	0.00265	0.00117	0.00147	0.00112	0.000828348	0.000375897	0.0026
5.125	0.000152239	0.00131	0.00255	0.000339202	0.00144	0.0026	0.00117	0.00145	0.00112	0.000828348	0.000363368	0.0026
5.12917	0.000152239	0.0012	0.00255	0.000355355	0.00139	0.00254	0.00117	0.00145	0.00109	0.000828348	0.000325778	0.0026
5.13333	0.00016395	0.00115	0.00255	0.000371507	0.00135	0.00248	0.00122	0.00145	0.00109	0.000828348	0.000288188	0.00265
5.1375	0.00017566	0.00115	0.00249	0.000403812	0.00139	0.00242	0.00127	0.00148	0.00116	0.000846756	0.000250598	0.0027
5.14166	0.000210793	0.0012	0.00249	0.000419964	0.00139	0.00242	0.00132	0.00149	0.00127	0.000846756	0.000225538	0.0027
5.14583	0.000245925	0.00131	0.00255	0.000436117	0.00144	0.00248	0.00137	0.0015	0.00141	0.000846756	0.000213009	0.0027
5.15	0.000292767	0.00131	0.00267	0.000419964	0.00152	0.00265	0.00137	0.00149	0.00159	0.000828348	0.000213009	0.0026
5.15416	0.000316189	0.00136	0.00286	0.000403812	0.00165	0.00283	0.00146	0.00147	0.00177	0.00080994	0.000200479	0.00249
5.15834	0.00033961	0.00131	0.00298	0.000371507	0.0017	0.00294	0.00156	0.00144	0.00188	0.000791532	0.000200479	0.00234
5.1625	0.000351321	0.00131	0.00298	0.000355355	0.00165	0.00306	0.00161	0.00143	0.00188	0.00080994	0.000200479	0.00229
5.16667	0.0003279	0.00126	0.00292	0.00032305	0.00161	0.00312	0.00171	0.00142	0.00181	0.00080994	0.000200479	0.00234
5.17084	0.000304478	0.0012	0.00292	0.000290745	0.00152	0.00306	0.00176	0.00142	0.0017	0.000846756	0.000213009	0.00244
5.175	0.000257635	0.0012	0.00286	0.000274592	0.00144	0.00294	0.00176	0.00143	0.00156	0.000846756	0.000238068	0.00249
5.17917	0.000234214	0.00126	0.00279	0.00025844	0.00144	0.00289	0.00181	0.00143	0.00145	0.000865163	0.000263128	0.00255
5.18333	0.000210793	0.00131	0.00267	0.00025844	0.00152	0.00277	0.00181	0.00142	0.00137	0.000846756	0.000288188	0.00249
5.1875	0.000199082	0.00131	0.00255	0.00025844	0.00165	0.00265	0.0019	0.00142	0.00137	0.000846756	0.000288188	0.00244
5.19167	0.000210793	0.00126	0.00237	0.00025844	0.00187	0.00248	0.00195	0.00143	0.00141	0.000828348	0.000275658	0.00234
5.19583	0.000222503	0.0012	0.00225	0.000290745	0.00205	0.00237	0.00195	0.00144	0.00141	0.000828348	0.000263128	0.00234
5.2	0.000245925	0.0011	0.00225	0.00032305	0.00213	0.00225	0.0019	0.00145	0.00141	0.000846756	0.000263128	0.00234
5.20416	0.000269346	0.00105	0.00225	0.000339202	0.00213	0.00231	0.00185	0.00147	0.00137	0.000828348	0.000250598	0.00239
5.20833	0.000281057	0.000993568	0.00231	0.000355355	0.00205	0.00231	0.00181	0.00149	0.00134	0.000828348	0.000263128	0.00244
5.2125	0.000292767	0.000993568	0.00237	0.000371507	0.00192	0.00237	0.00176	0.0015	0.00123	0.000828348	0.000275658	0.00244
5.21666	0.000304478	0.000993568	0.00249	0.00038766	0.00183	0.00242	0.00171	0.00151	0.00116	0.00080994	0.000300718	0.00244
5.22084	0.000304478	0.000888982	0.00261	0.000403812	0.00179	0.00237	0.00171	0.00152	0.00109	0.00080994	0.000313248	0.00239
5.225	0.000292767	0.000836689	0.00273	0.000419964	0.00179	0.00231	0.00161	0.00153	0.00109	0.00080994	0.000300718	0.00234
5.22917	0.000292767	0.000836689	0.00273	0.000436117	0.00179	0.00231	0.00151	0.00154	0.00112	0.000828348	0.000275658	0.00229
5.23334	0.000304478	0.000888982	0.00267	0.000452269	0.00174	0.00231	0.00141	0.00154	0.00119	0.000865163	0.000263128	0.00223
5.2375	0.000304478	0.000993568	0.00255	0.000468422	0.0017	0.00237	0.00146	0.00154	0.00127	0.000883571	0.000238068	0.00218
5.24167	0.000316189	0.00105	0.00237	0.000468422	0.00165	0.00242	0.00151	0.00153	0.0013	0.000920387	0.000250598	0.00218
5.24583	0.000292767	0.00115	0.00219	0.000452269	0.00161	0.00254	0.00166	0.00152	0.00127	0.000938794	0.000275658	0.00223
5.25	0.000269346	0.00115	0.00219	0.000468422	0.00165	0.0026	0.00171	0.00153	0.00123	0.000957202	0.000313248	0.00229
5.25417	0.000222503	0.00115	0.00225	0.000468422	0.0017	0.00265	0.00166	0.00152	0.00116	0.000957202	0.000338308	0.00239
5.25833	0.00017566	0.00105	0.00231	0.000452269	0.00179	0.0026	0.00151	0.0015	0.00112	0.000957202	0.000338308	0.00244
5.2625	0.000152239	0.000941275	0.00237	0.000419964	0.00187	0.00254	0.00137	0.00147	0.00123	0.000938794	0.000338308	0.00244
5.26666	0.000140528	0.000836689	0.00249	0.00038766	0.00192	0.00248	0.00117	0.00141	0.00134	0.000957202	0.000313248	0.00244
5.27083	0.000152239	0.000732103	0.00255	0.000339202	0.00192	0.00242	0.00102	0.00137	0.00141	0.000957202	0.000300718	0.00234
5.275	0.00017566	0.000627517	0.00261	0.000306897	0.00192	0.00248	0.000975848	0.00133	0.00141	0.00097561	0.000313248	0.00223
5.27916	0.000210793	0.000627517	0.00267	0.000306897	0.00187	0.0026	0.000975848	0.00134	0.0013	0.00097561	0.000325778	0.00213
5.28334	0.000234214	0.00067981	0.00273	0.000306897	0.00179	0.00265	0.00107	0.00139	0.00109	0.00097561	0.000350838	0.00208
5.2875	0.000234214	0.000732103	0.00267	0.00032305	0.00174	0.00265	0.00117	0.00144	0.000868087	0.00097561	0.000363368	0.00203
5.29167	0.000234214	0.000784396	0.00255	0.000339202	0.00165	0.00248	0.00127	0.00148	0.000759576	0.00097561	0.000375897	0.00192
5.29584	0.000210793	0.000888982	0.00237	0.000339202	0.00157	0.00237	0.00141	0.00151	0.000723406	0.00097561	0.000363368	0.00187
5.3	0.000210793	0.000941275	0.00225	0.00032305	0.00148	0.00225	0.00161	0.00151	0.000759576	0.000994017	0.000325778	0.00182
5.30417	0.000222503	0.000941275	0.00219	0.000290745	0.00144	0.00225	0.00171	0.0015	0.000868087	0.000994017	0.000300718	0.00182
5.30833	0.000245925	0.000993568	0.00219	0.00025844	0.00148	0.00231	0.00185	0.00149	0.000976598	0.000994017	0.000263128	0.00187
5.3125	0.000281057	0.0011	0.00219	0.00025844	0.00157	0.00248	0.0019	0.00147	0.00105	0.000994017	0.000225538	0.00187
5.31667	0.000292767	0.00115	0.00225	0.00025844	0.0017	0.0026	0.00195	0.00144	0.00112	0.000994017	0.000200479	0.00187
5.32083	0.000292767	0.00115	0.00225	0.000274592	0.00174	0.00271	0.0019	0.00143	0.00119	0.00101	0.000187949	0.00182
5.325	0.000269346	0.00115	0.00219	0.000306897	0.00174	0.00271	0.00185	0.00141	0.00127	0.00101	0.000200479	0.00171
5.32916	0.000245925	0.00115	0.00225	0.000306897	0.00179	0.00271	0.00181	0.0014	0.0013	0.00101	0.000200479	0.00156
5.33333	0.000234214	0.0012	0.00225	0.000306897	0.00179	0.00277	0.00171	0.0014	0.0013	0.00101	0.000213009	0.00156
5.3375	0.000222503	0.0012	0.00231	0.000306897	0.00183	0.00277	0.00161	0.0014	0.00127	0.000994017	0.000225538	0.00161
5.34166	0.000234214	0.00115	0.00225	0.000306897	0.00183	0.00265	0.00151	0.00141	0.00123	0.000994017	0.000238068	0.00171
5.34584	0.000257635	0.00105	0.00213	0.000306897	0.00179	0.00254	0.00141	0.00142	0.00119	0.00097561	0.000250598	0.00187
5.35	0.000269346	0.000941275	0.00194	0.000306897	0.00165	0.00242	0.00132	0.00141	0.00119	0.00097561	0.000275658	0.00203
5.35417	0.000281057	0.000836689	0.00176	0.000274592	0.00152	0.00231	0.00132	0.0014	0.00127	0.00097561	0.000325778	0.00218
5.35834	0.000292767	0.000732103	0.0017	0.00025844	0.00144	0.00225	0.00137	0.00137	0.0013	0.00097561	0.000363368	0.00229
5.3625	0.000304478	0.000732103	0.00176	0.000226135	0.00148	0.00225	0.00141	0.00132	0.00134	0.000957202	0.000375897	0.00239
5.36667	0.000304478	0.000732103	0.00188	0.000209982	0.00148	0.00225	0.00146	0.00131	0.00123	0.000938794	0.000363368	0.00239
5.37083	0.000304478	0.000784396	0.002	0.000226135	0.00152	0.00225	0.00151	0.00131	0.00105	0.000901979	0.000325778	0.00239
5.375	0.000281057	0.000888982	0.00219	0.00025844	0.00161	0.00219	0.00156	0.00134	0.000831917	0.000865163	0.000288188	0.00229
5.37917	0.000245925	0.000888982	0.00231	0.000306897	0.00161	0.00219	0.00151	0.00138	0.000687236	0.000828348	0.000263128	0.00218
5.38333	0.000199082	0.000888982	0.00231	0.000339202	0.00161	0.00219	0.00151	0.00142	0.000614895	0.000773125	0.000263128	0.00208
5.3875	0.000152239	0.000836689	0.00231	0.000355355	0.00161	0.00225	0.00146	0.00144	0.000614895	0.000736309	0.000275658	0.00197
5.39166	0.000128818	0.000784396	0.00231	0.000355355	0.00152	0.00231	0.00146	0.00144	0.000687236	0.000699494	0.000275658	0.00187
5.39583	0.000105396	0.000732103	0.00231	0.000339202	0.00144	0.00237	0.00151	0.00143	0.000795746	0.000662678	0.000263128	0.00177
5.4	8.19749e-05	0.00067981	0.00231	0.000339202	0.00126	0.00248	0.00151	0.00142	0.000868087	0.000662678	0.000238068	0.00171
5.40416	7.02642e-05	0.000627517	0.00231	0.000339202	0.00118	0.00254	0.00156	0.00141	0.000868087	0.000681086	0.000238068	0.00182
5.40834	7.02642e-05	0.000575224	0.00237	0.00032305	0.00118	0.00254	0.00156	0.00141	0.000868087	0.000717902	0.000250598	0.00203
5.4125	9.36856e-05	0.000575224	0.00255	0.000339202	0.00131	0.00254	0.00151	0.00141	0.000904257	0.000773125	0.000288188	0.00229
5.41667	0.000128818	0.000522931	0.00273	0.000339202	0.00139	0.00248	0.00151	0.00142	0.000976598	0.000828348	0.000313248	0.0026
5.42084	0.00017566	0.000470637	0.00279	0.000339202	0.00144	0.00242	0.00146	0.00142	0.00112	0.000883571	0.000338308	0.00281
5.425	0.000222503	0.000418344	0.00279	0.000339202	0.00144	0.00242	0.00146	0.00142	0.00127	0.000938794	0.000338308	0.00286
5.42917	0.000245925	0.000418344	0.00267	0.000339202	0.00135	0.00242	0.00151	0.00143	0.00134	0.000957202	0.000325778	0.00281
5.43333	0.000245925	0.000522931	0.00255	0.00032305	0.00126	0.00248	0.00156	0.00143	0.00137	0.000957202	0.000288188	0.00275
5.4375	0.000245925	0.000627517	0.00243	0.00032305	0.00126	0.00254	0.00156	0.00144	0.00134	0.000920387	0.000250598	0.0026
5.44167	0.000222503	0.000784396	0.00243	0.00032305	0.00131	0.0026	0.00156	0.00143	0.00123	0.000865163	0.000187949	0.00239
5.44583	0.000210793	0.000836689	0.00243	0.00032305	0.00139	0.00265	0.00146	0.00142	0.00112	0.000828348	0.000125299	0.00218
5.45	0.000187371	0.000836689	0.00243	0.00032305	0.00148	0.00271	0.00132	0.00139	0.000976598	0.00080994	7.51795e-05	0.00192
5.45416	0.00017566	0.000732103	0.00231	0.000306897	0.00148	0.00277	0.00122	0.00136	0.000868087	0.000828348	2.50598e-05	0.00171
5.45833	0.00016395	0.000627517	0.00219	0.000290745	0.00152	0.00277	0.00117	0.00131	0.000831917	0.000846756	0	0.00151
5.4625	0.00016395	0.000575224	0.002	0.00025844	0.00157	0.00277	0.00112	0.00127	0.000831917	0.000883571	0	0.0014
5.46666	0.00017566	0.000575224	0.00194	0.000242287	0.00157	0.00277	0.00107	0.00123	0.000868087	0.000901979	2.50598e-05	0.0014
5.47084	0.000187371	0.00067981	0.00194	0.000242287	0.00152	0.00277	0.00102	0.00121	0.000904257	0.000920387	7.51795e-05	0.0014
5.475	0.000199082	0.000836689	0.00207	0.000242287	0.00148	0.00271	0.000927055	0.00121	0.000904257	0.000938794	0.000125299	0.00151
5.47917	0.000222503	0.000888982	0.00213	0.00025844	0.00148	0.00271	0.000829471	0.00122	0.000868087	0.000957202	0.000175419	0.00161
5.48334	0.000234214	0.000993568	0.00219	0.000274592	0.00152	0.00277	0.000731886	0.00121	0.000795746	0.000957202	0.000225538	0.00177
5.4875	0.000245925	0.000993568	0.00213	0.000290745	0.00157	0.00277	0.000683093	0.00119	0.000723406	0.000938794	0.000275658	0.00187
5.49167	0.000234214	0.000941275	0.00207	0.000290745	0.00161	0.00277	0.000731886	0.00115	0.000723406	0.000920387	0.000313248	0.00208
5.49583	0.000222503	0.000888982	0.002	0.000290745	0.00161	0.00271	0.000829471	0.00111	0.000795746	0.000883571	0.000350838	0.00234
5.5	0.000199082	0.000888982	0.002	0.000274592	0.00161	0.0026	0.000927055	0.00109	0.000868087	0.000865163	0.000363368	0.00249
5.50417	0.000187371	0.000941275	0.00213	0.000242287	0.00161	0.00254	0.00102	0.00109	0.00101	0.000865163	0.000350838	0.00265
5.50833	0.00017566	0.000941275	0.00231	0.000226135	0.00161	0.00248	0.00112	0.00111	0.00112	0.000883571	0.000325778	0.0026
5.5125	0.00017566	0.000888982	0.00255	0.00019383	0.0017	0.00248	0.00117	0.00116	0.00116	0.000901979	0.000300718	0.00249
5.51666	0.00017566	0.000836689	0.00279	0.00019383	0.00179	0.00242	0.00122	0.00121	0.00119	0.000920387	0.000300718	0.00234
5.52083	0.00017566	0.000888982	0.00298	0.00019383	0.00187	0.00237	0.00132	0.00126	0.00116	0.000920387	0.000313248	0.00218
5.525	0.00016395	0.000888982	0.00304	0.000209982	0.00196	0.00231	0.00137	0.00128	0.00109	0.000883571	0.000325778	0.00218
5.52916	0.00016395	0.000941275	0.00304	0.000226135	0.00196	0.00219	0.00137	0.00129	0.00101	0.000846756	0.000338308	0.00229
5.53334	0.000187371	0.000941275	0.00292	0.000226135	0.00196	0.00208	0.00137	0.00129	0.000940428	0.000846756	0.000325778	0.00244
5.5375	0.000199082	0.000993568	0.00273	0.000226135	0.00187	0.00202	0.00122	0.00129	0.000904257	0.000846756	0.000300718	0.00255
5.54167	0.000210793	0.000993568	0.00249	0.000226135	0.00183	0.00208	0.00117	0.00128	0.000976598	0.000865163	0.000250598	0.00265
5.54584	0.000210793	0.00105	0.00231	0.000242287	0.00179	0.00213	0.00117	0.00127	0.00109	0.000865163	0.000200479	0.00265
5.55	0.000222503	0.0011	0.00219	0.000274592	0.00179	0.00231	0.00127	0.00126	0.00116	0.000865163	0.000162889	0.00255
5.55417	0.000210793	0.00115	0.00219	0.000290745	0.00187	0.00248	0.00141	0.00124	0.00123	0.000828348	0.000137829	0.00239
5.55833	0.000199082	0.0012	0.00231	0.000306897	0.00187	0.00265	0.00156	0.00123	0.00123	0.00080994	0.000150359	0.00218
5.5625	0.000199082	0.0012	0.00243	0.000306897	0.00187	0.00277	0.00161	0.00123	0.00119	0.00080994	0.000187949	0.00197
5.56667	0.000187371	0.0012	0.00255	0.000290745	0.00179	0.00283	0.00156	0.00121	0.00112	0.000828348	0.000238068	0.00177
5.57083	0.00016395	0.00115	0.00255	0.000290745	0.00165	0.00283	0.00141	0.00119	0.00105	0.000846756	0.000275658	0.00171
5.575	0.000152239	0.00105	0.00249	0.000306897	0.00152	0.00271	0.00127	0.00118	0.000976598	0.000865163	0.000288188	0.00171
5.57916	0.000152239	0.000941275	0.00243	0.000306897	0.00148	0.0026	0.00107	0.0012	0.000940428	0.000883571	0.000275658	0.00182
5.58333	0.000152239	0.000888982	0.00231	0.00032305	0.00152	0.00242	0.000975848	0.00124	0.000904257	0.000883571	0.000238068	0.00197
5.5875	0.00016395	0.000836689	0.00225	0.000306897	0.00161	0.00237	0.000927055	0.0013	0.000831917	0.000865163	0.000200479	0.00213
5.59166	0.00016395	0.000836689	0.00231	0.000290745	0.0017	0.00231	0.000975848	0.00136	0.000759576	0.000828348	0.000175419	0.00223
5.59584	0.000152239	0.000836689	0.00243	0.000274592	0.00179	0.00231	0.00112	0.00138	0.000687236	0.000791532	0.000162889	0.00223
5.6	0.000117107	0.000888982	0.00249	0.00025844	0.00183	0.00237	0.00127	0.00138	0.000614895	0.000791532	0.000162889	0.00223
5.60417	7.02642e-05	0.000941275	0.00249	0.000226135	0.00187	0.00237	0.00132	0.00134	0.000542554	0.000791532	0.000162889	0.00218
5.60834	4.68428e-05	0.000941275	0.00243	0.000226135	0.00183	0.00237	0.00127	0.00132	0.000506384	0.00080994	0.000175419	0.00213
5.6125	7.02642e-05	0.000888982	0.00243	0.000209982	0.00174	0.00237	0.00117	0.00129	0.000542554	0.000846756	0.000175419	0.00213
5.61667	9.36856e-05	0.000836689	0.00237	0.000209982	0.00161	0.00231	0.00102	0.00127	0.000578725	0.000883571	0.000175419	0.00223
5.62083	0.000128818	0.00067981	0.00237	0.000209982	0.00152	0.00237	0.000927055	0.00126	0.000614895	0.000920387	0.000162889	0.00239
5.625	0.000152239	0.000627517	0.00237	0.000242287	0.00148	0.00242	0.000927055	0.00126	0.000651065	0.000920387	0.000175419	0.00249
5.62917	0.000152239	0.000575224	0.00237	0.000274592	0.00152	0.00248	0.00102	0.00124	0.000687236	0.000920387	0.000175419	0.00255
5.63333	0.000117107	0.000627517	0.00237	0.000306897	0.00165	0.00254	0.00112	0.00121	0.000723406	0.000920387	0.000162889	0.00249
5.6375	0.000105396	0.00067981	0.00231	0.00032305	0.00174	0.0026	0.00132	0.00117	0.000795746	0.000920387	0.000150359	0.00234
5.64166	0.000117107	0.000732103	0.00237	0.000339202	0.00187	0.0026	0.00146	0.00111	0.000868087	0.000938794	0.000112769	0.00218
5.64583	0.000152239	0.000784396	0.00249	0.00032305	0.00196	0.00248	0.00161	0.00106	0.000976598	0.000957202	8.77094e-05	0.00203
5.65	0.000199082	0.000836689	0.00261	0.00032305	0.002	0.00242	0.00171	0.00101	0.00105	0.00097561	7.51795e-05	0.00192
5.65416	0.000234214	0.000836689	0.00273	0.00032305	0.00196	0.00231	0.00171	0.000991484	0.00109	0.00097561	0.000100239	0.00187
5.65834	0.000257635	0.000941275	0.00279	0.000306897	0.00187	0.00231	0.00161	0.000980468	0.00109	0.000994017	0.000150359	0.00187
5.6625	0.000245925	0.00115	0.00279	0.000290745	0.00179	0.00231	0.00151	0.000991484	0.00112	0.000994017	0.000213009	0.00187
5.66667	0.000210793	0.00126	0.00261	0.00025844	0.0017	0.00237	0.00132	0.00101	0.00119	0.00101	0.000275658	0.00187
5.67084	0.000187371	0.00131	0.00243	0.000226135	0.00165	0.00237	0.00112	0.00102	0.00127	0.00101	0.000313248	0.00182
5.675	0.00016395	0.00126	0.00219	0.000209982	0.0017	0.00237	0.000975848	0.00102	0.00127	0.00101	0.000300718	0.00177
5.67917	0.000152239	0.00115	0.002	0.000226135	0.0017	0.00231	0.000829471	0.00104	0.00119	0.00097561	0.000263128	0.00166
5.68333	0.000152239	0.00105	0.00182	0.000242287	0.00165	0.00225	0.000780678	0.00105	0.00101	0.000938794	0.000200479	0.00161
5.6875	0.00016395	0.000993568	0.00176	0.000290745	0.00152	0.00219	0.000829471	0.00107	0.000831917	0.000883571	0.000137829	0.00156
5.69167	0.00017566	0.000941275	0.0017	0.00032305	0.00139	0.00213	0.000975848	0.00111	0.000723406	0.000846756	0.000100239	0.00156
5.69583	0.000187371	0.000941275	0.00164	0.000355355	0.00126	0.00208	0.00117	0.00116	0.000687236	0.00080994	8.77094e-05	0.00161
5.7	0.000187371	0.000888982	0.00164	0.00038766	0.00118	0.00213	0.00141	0.00119	0.000795746	0.000791532	8.77094e-05	0.00177
5.70416	0.000187371	0.000888982	0.0017	0.000403812	0.00113	0.00225	0.00156	0.00121	0.000940428	0.000773125	0.000100239	0.00197
5.70833	0.00016395	0.000836689	0.00182	0.000419964	0.00122	0.00231	0.00161	0.00121	0.00112	0.000773125	0.000100239	0.00218
5.7125	0.000128818	0.000732103	0.002	0.000403812	0.00139	0.00231	0.00161	0.00119	0.00123	0.000754717	0.000100239	0.00234
5.71666	0.000105396	0.00067981	0.00219	0.00038766	0.00157	0.00225	0.00161	0.00117	0.00134	0.000773125	0.000100239	0.00239
5.72084	0.000105396	0.00067981	0.00225	0.000371507	0.0017	0.00219	0.00151	0.00115	0.00137	0.000773125	0.000112769	0.00244
5.725	0.000105396	0.00067981	0.00231	0.000339202	0.00174	0.00213	0.00146	0.00113	0.00134	0.000791532	0.000162889	0.00239
5.72917	0.000105396	0.000732103	0.00231	0.00032305	0.00174	0.00208	0.00137	0.00112	0.0013	0.00080994	0.000200479	0.00229
5.73334	9.36856e-05	0.000732103	0.00219	0.000290745	0.00165	0.00208	0.00127	0.00113	0.00123	0.000828348	0.000250598	0.00218
5.7375	8.19749e-05	0.000732103	0.00213	0.000242287	0.00152	0.00213	0.00122	0.00115	0.00112	0.000865163	0.000300718	0.00208
5.74167	4.68428e-05	0.000627517	0.00207	0.000209982	0.00139	0.00231	0.00117	0.00116	0.00105	0.000920387	0.000325778	0.00203
5.74583	3.51321e-05	0.000575224	0.00213	0.000161525	0.00135	0.00242	0.00122	0.00116	0.000940428	0.000938794	0.000338308	0.00208
5.75	2.34214e-05	0.000522931	0.00219	0.00012922	0.00135	0.00248	0.00127	0.00113	0.000868087	0.000957202	0.000325778	0.00213
5.75417	3.51321e-05	0.000522931	0.00231	0.000113067	0.00135	0.00248	0.00127	0.0011	0.000795746	0.000938794	0.000300718	0.00229
5.75833	4.68428e-05	0.000575224	0.00249	0.000113067	0.00131	0.00242	0.00122	0.00107	0.000723406	0.000901979	0.000250598	0.00234
5.7625	4.68428e-05	0.00067981	0.00261	0.00012922	0.00122	0.00225	0.00107	0.00105	0.000651065	0.000846756	0.000213009	0.00239
5.76666	5.85535e-05	0.000784396	0.00267	0.000145372	0.00109	0.00202	0.000878263	0.00105	0.000614895	0.000791532	0.000162889	0.00239
5.77083	5.85535e-05	0.000941275	0.00273	0.000177677	0.001	0.0019	0.000731886	0.00107	0.000578725	0.000773125	0.000150359	0.00223
5.775	7.02642e-05	0.000993568	0.00261	0.00019383	0.001	0.00185	0.000634301	0.00109	0.000614895	0.000754717	0.000150359	0.00203
5.77916	9.36856e-05	0.000993568	0.00243	0.00019383	0.00109	0.00179	0.000585509	0.00109	0.000723406	0.000773125	0.000162889	0.00177
5.78334	0.000117107	0.000941275	0.00225	0.00019383	0.00131	0.0019	0.000634301	0.00108	0.000831917	0.000773125	0.000175419	0.00156
5.7875	0.000152239	0.000836689	0.00207	0.00019383	0.00148	0.00208	0.000731886	0.00108	0.000940428	0.000791532	0.000187949	0.0014
5.79167	0.000187371	0.000784396	0.00194	0.00019383	0.00157	0.00237	0.000878263	0.00108	0.000976598	0.000791532	0.000187949	0.0014
5.79584	0.000210793	0.000784396	0.00182	0.000209982	0.00157	0.0026	0.00107	0.00109	0.000940428	0.000773125	0.000175419	0.0014
5.8	0.000245925	0.000784396	0.00182	0.000226135	0.00144	0.00265	0.00127	0.00109	0.000904257	0.000736309	0.000162889	0.00156
5.80417	0.000269346	0.000888982	0.00194	0.000242287	0.00131	0.00254	0.00141	0.00108	0.000868087	0.000717902	0.000162889	0.00171
5.80833	0.000292767	0.000993568	0.00207	0.00025844	0.00118	0.00231	0.00156	0.00107	0.000831917	0.000717902	0.000175419	0.00187
5.8125	0.000281057	0.0011	0.00225	0.000274592	0.00113	0.00196	0.00166	0.00105	0.000831917	0.000736309	0.000175419	0.00203
5.81667	0.000257635	0.00115	0.00237	0.00025844	0.00109	0.00167	0.00171	0.00102	0.000868087	0.000754717	0.000175419	0.00223
5.82083	0.000234214	0.00115	0.00237	0.000242287	0.00113	0.00144	0.00171	0.001	0.000940428	0.000791532	0.000162889	0.00239
5.825	0.000210793	0.00115	0.00237	0.000209982	0.00118	0.00127	0.00176	0.000991484	0.000976598	0.000791532	0.000137829	0.00239
5.82916	0.000199082	0.00115	0.00237	0.00019383	0.00118	0.00121	0.00176	0.000969451	0.00105	0.000791532	0.000112769	0.00229
5.83333	0.000222503	0.0012	0.00237	0.000161525	0.00122	0.00121	0.00181	0.000958435	0.00105	0.000791532	0.000125299	0.00208
5.8375	0.000234214	0.0012	0.00243	0.000161525	0.00126	0.00127	0.00181	0.000958435	0.00105	0.000791532	0.000162889	0.00182
5.84166	0.000234214	0.0011	0.00249	0.000161525	0.00135	0.00133	0.00176	0.000969451	0.00101	0.00080994	0.000200479	0.00151
5.84584	0.000222503	0.000941275	0.00255	0.000161525	0.00139	0.00138	0.00166	0.000991484	0.000940428	0.000846756	0.000238068	0.00125
5.85	0.000210793	0.000784396	0.00255	0.000177677	0.00148	0.00144	0.00146	0.00102	0.000940428	0.000865163	0.000250598	0.00109
5.85417	0.000187371	0.000627517	0.00255	0.00019383	0.00148	0.00156	0.00127	0.00107	0.000940428	0.000883571	0.000250598	0.00109
5.85834	0.000187371	0.000575224	0.00243	0.000209982	0.00152	0.00173	0.00107	0.00109	0.000976598	0.000901979	0.000225538	0.00114
5.8625	0.000187371	0.00067981	0.00231	0.000226135	0.00148	0.00196	0.000927055	0.00111	0.00101	0.000901979	0.000187949	0.00125
5.86667	0.000199082	0.000784396	0.00225	0.000242287	0.00139	0.00213	0.000927055	0.00111	0.00109	0.000883571	0.000150359	0.00135
5.87083	0.000187371	0.000836689	0.00219	0.000242287	0.00135	0.00225	0.000975848	0.00109	0.00112	0.000865163	0.000112769	0.0014
5.875	0.00016395	0.000888982	0.00219	0.000242287	0.00131	0.00237	0.00112	0.00106	0.00116	0.000846756	0.000100239	0.0014
5.87917	0.000152239	0.000888982	0.00219	0.000242287	0.00131	0.00242	0.00127	0.00104	0.00116	0.00080994	0.000100239	0.00135
5.88333	0.00016395	0.000888982	0.00207	0.00025844	0.00135	0.00242	0.00132	0.00101	0.00119	0.000791532	0.000100239	0.00135
5.8875	0.000187371	0.000888982	0.00188	0.000274592	0.00139	0.00248	0.00127	0.00101	0.00123	0.000773125	0.000100239	0.00145
5.89166	0.000234214	0.000941275	0.00164	0.000290745	0.00144	0.0026	0.00112	0.00104	0.00123	0.000773125	8.77094e-05	0.00156
5.89583	0.000269346	0.00105	0.0014	0.000306897	0.00148	0.00265	0.000927055	0.00107	0.00116	0.000773125	6.26496e-05	0.00156
5.9	0.000281057	0.00105	0.00115	0.000306897	0.00148	0.00271	0.000731886	0.00109	0.00105	0.00080994	3.75897e-05	0.00151
5.90416	0.000257635	0.0011	0.000971994	0.000306897	0.00144	0.00271	0.000683093	0.00111	0.000904257	0.000828348	2.50598e-05	0.00145
5.90834	0.000234214	0.000993568	0.000971994	0.000306897	0.00139	0.0026	0.000731886	0.00112	0.000795746	0.000846756	3.75897e-05	0.00135
5.9125	0.000199082	0.000941275	0.00109	0.000290745	0.00144	0.00248	0.000780678	0.00112	0.000759576	0.000865163	6.26496e-05	0.0014
5.91667	0.000187371	0.000941275	0.00134	0.00025844	0.00152	0.00242	0.000829471	0.00111	0.000759576	0.000883571	7.51795e-05	0.00156
5.92084	0.000187371	0.000993568	0.00158	0.000226135	0.0017	0.00231	0.000829471	0.00109	0.000795746	0.000901979	7.51795e-05	0.00177
5.925	0.000199082	0.0011	0.00182	0.00019383	0.00183	0.00225	0.000780678	0.00107	0.000831917	0.000920387	6.26496e-05	0.00192
5.92917	0.000210793	0.0012	0.002	0.000177677	0.00187	0.00219	0.000829471	0.00105	0.000831917	0.000920387	3.75897e-05	0.00208
5.93333	0.000222503	0.00131	0.002	0.000161525	0.00179	0.00219	0.000927055	0.00102	0.000759576	0.000883571	3.75897e-05	0.00213
5.9375	0.000210793	0.00141	0.00194	0.000161525	0.00157	0.00213	0.00102	0.001	0.000723406	0.000846756	5.01197e-05	0.00208
5.94167	0.000187371	0.00146	0.00182	0.000177677	0.00126	0.00202	0.00117	0.000980468	0.000687236	0.00080994	7.51795e-05	0.00197
5.94583	0.000152239	0.00152	0.00164	0.000209982	0.001	0.0019	0.00122	0.000958435	0.000651065	0.000773125	0.000100239	0.00197
5.95	0.000117107	0.00152	0.00158	0.000242287	0.000871042	0.00185	0.00122	0.000936402	0.000651065	0.000773125	0.000125299	0.00192
5.95416	0.000105396	0.00146	0.00146	0.000274592	0.000871042	0.00185	0.00117	0.000925385	0.000687236	0.000791532	0.000137829	0.00192
5.95833	0.000117107	0.00141	0.00146	0.000290745	0.000871042	0.00196	0.00112	0.000925385	0.000723406	0.000846756	0.000150359	0.00182
5.9625	0.000152239	0.00126	0.00146	0.000306897	0.000914594	0.00208	0.00107	0.000947418	0.000723406	0.000865163	0.000162889	0.00171
5.96666	0.000187371	0.0012	0.00146	0.000306897	0.000914594	0.00219	0.00107	0.000991484	0.000687236	0.000901979	0.000200479	0.00161
5.97084	0.000210793	0.0012	0.00152	0.000306897	0.000958146	0.00219	0.00112	0.00104	0.000687236	0.000920387	0.000250598	0.00145
5.975	0.000210793	0.0012	0.00158	0.000290745	0.000914594	0.00219	0.00122	0.00107	0.000723406	0.000938794	0.000288188	0.00135
5.97917	0.000199082	0.0012	0.00152	0.000274592	0.000871042	0.00208	0.00137	0.00109	0.000831917	0.000957202	0.000325778	0.00125
5.98334	0.00017566	0.00115	0.00146	0.00025844	0.000783938	0.00196	0.00151	0.00108	0.00101	0.000957202	0.000313248	0.0012
5.9875	0.00016395	0.00105	0.00134	0.00025844	0.000696834	0.00185	0.00161	0.00106	0.00112	0.000938794	0.000288188	0.00125
5.99167	0.00016395	0.000941275	0.00128	0.00025844	0.00060973	0.00167	0.00166	0.00102	0.00116	0.000883571	0.000238068	0.0013
5.99583	0.00017566	0.000888982	0.00121	0.000274592	0.000566177	0.0015	0.00161	0.000991484	0.00109	0.000828348	0.000187949	0.0014
6	0.000187371	0.000941275	0.00121	0.000290745	0.000566177	0.00138	0.00151	0.000958435	0.000940428	0.000773125	0.000150359	0.0014
6.00417	0.000199082	0.0011	0.00134	0.000306897	0.000653282	0.00133	0.00132	0.000947418	0.000795746	0.000754717	0.000137829	0.00135
6.00833	0.000199082	0.00126	0.00146	0.00032305	0.000653282	0.00138	0.00117	0.000947418	0.000687236	0.000754717	0.000150359	0.00125
6.0125	0.000187371	0.00136	0.00164	0.00032305	0.000653282	0.00144	0.00107	0.000969451	0.000723406	0.000754717	0.000175419	0.00109
6.01666	0.00016395	0.00131	0.00182	0.00032305	0.000653282	0.00144	0.000975848	0.00101	0.000831917	0.000773125	0.000175419	0.000935308
6.02083	0.000140528	0.00115	0.00188	0.000306897	0.000740386	0.00144	0.000878263	0.00105	0.000940428	0.000773125	0.000175419	0.000831385
6.025	0.000128818	0.000993568	0.00188	0.000290745	0.000914594	0.00144	0.000780678	0.00108	0.00105	0.000773125	0.000175419	0.000831385
6.02916	0.000128818	0.000888982	0.00188	0.000290745	0.00109	0.00138	0.000683093	0.00108	0.00112	0.000791532	0.000150359	0.000935308
6.03334	0.00016395	0.000836689	0.00182	0.000290745	0.00126	0.00144	0.000634301	0.00107	0.00112	0.00080994	0.000125299	0.000987269
6.0375	0.000210793	0.000888982	0.00182	0.000274592	0.00139	0.00156	0.000634301	0.00104	0.00112	0.000846756	0.000112769	0.000987269
6.04167	0.000257635	0.000888982	0.00194	0.00025844	0.00148	0.00173	0.000683093	0.001	0.00112	0.000865163	0.000100239	0.000987269
6.04584	0.000281057	0.000941275	0.00207	0.000242287	0.00148	0.0019	0.000829471	0.000969451	0.00109	0.000846756	0.000100239	0.000935308
6.05	0.000281057	0.000993568	0.00225	0.000209982	0.00139	0.00208	0.00102	0.000958435	0.00105	0.000828348	0.000125299	0.000935308
6.05417	0.000245925	0.00105	0.00231	0.000177677	0.00122	0.00219	0.00117	0.000947418	0.00101	0.00080994	0.000150359	0.000987269
6.05833	0.000199082	0.0011	0.00231	0.000161525	0.001	0.00225	0.00122	0.000925385	0.000940428	0.00080994	0.000175419	0.00109
6.0625	0.000152239	0.0011	0.00213	0.000161525	0.00082749	0.00237	0.00122	0.000903352	0.000940428	0.00080994	0.000187949	0.0012
6.06667	0.000105396	0.00105	0.002	0.000161525	0.000696834	0.00242	0.00117	0.000870303	0.000940428	0.00080994	0.000175419	0.0014
6.07083	9.36856e-05	0.000941275	0.00194	0.000177677	0.000653282	0.00242	0.00117	0.000837253	0.000868087	0.00080994	0.000162889	0.00156
6.075	9.36856e-05	0.000784396	0.00194	0.00019383	0.000740386	0.00242	0.00117	0.00081522	0.000795746	0.000791532	0.000150359	0.00161
6.07916	0.000105396	0.00067981	0.00194	0.00019383	0.000783938	0.00237	0.00117	0.000826237	0.000723406	0.000754717	0.000162889	0.00161
6.08333	0.000128818	0.000627517	0.00194	0.000209982	0.000871042	0.00225	0.00112	0.000837253	0.000687236	0.000717902	0.000162889	0.00161
6.0875	0.000140528	0.000522931	0.00188	0.000226135	0.000958146	0.00219	0.000975848	0.000859286	0.000651065	0.000699494	0.000187949	0.00166
6.09166	0.000140528	0.000522931	0.0017	0.000226135	0.001	0.00225	0.000878263	0.000859286	0.000651065	0.000699494	0.000200479	0.00166
6.09584	0.000140528	0.000522931	0.00152	0.000209982	0.00105	0.00231	0.000829471	0.00084827	0.000578725	0.000699494	0.000225538	0.00166
6.1	0.000152239	0.000627517	0.00146	0.00019383	0.00109	0.00237	0.000878263	0.000837253	0.000578725	0.000699494	0.000238068	0.00161
6.10417	0.000152239	0.000784396	0.00152	0.000177677	0.00118	0.00242	0.000975848	0.00084827	0.000578725	0.000717902	0.000250598	0.00156
6.10834	0.00017566	0.000941275	0.00158	0.000177677	0.00131	0.00237	0.00107	0.000870303	0.000651065	0.000754717	0.000238068	0.00151
6.1125	0.000187371	0.00105	0.0017	0.00019383	0.00135	0.00225	0.00112	0.000914369	0.000687236	0.000773125	0.000225538	0.00151
6.11667	0.000199082	0.00105	0.00188	0.000209982	0.00135	0.00208	0.00107	0.000958435	0.000759576	0.00080994	0.000213009	0.00161
6.12083	0.000199082	0.000941275	0.002	0.000226135	0.00131	0.00185	0.000975848	0.000980468	0.000831917	0.000828348	0.000200479	0.00177
6.125	0.000199082	0.000836689	0.00207	0.000242287	0.00118	0.00162	0.000975848	0.00101	0.000831917	0.000846756	0.000200479	0.00192
6.12917	0.000187371	0.000784396	0.00213	0.000226135	0.00105	0.0015	0.00102	0.00104	0.000831917	0.000828348	0.000213009	0.00208
6.13333	0.000187371	0.000836689	0.00213	0.00019383	0.00082749	0.0015	0.00112	0.00105	0.000831917	0.000791532	0.000213009	0.00218
6.1375	0.000210793	0.000888982	0.00213	0.000177677	0.00060973	0.0015	0.00127	0.00105	0.000868087	0.000736309	0.000238068	0.00218
6.14166	0.000234214	0.000993568	0.00207	0.000177677	0.000479073	0.00156	0.00132	0.00101	0.000868087	0.000699494	0.000263128	0.00208
6.14583	0.000245925	0.00105	0.002	0.00019383	0.000391969	0.00162	0.00122	0.000969451	0.000904257	0.000681086	0.000300718	0.00197
6.15	0.000257635	0.000993568	0.00194	0.000226135	0.000435521	0.00162	0.00112	0.000903352	0.000904257	0.000662678	0.000325778	0.00187
6.15416	0.000234214	0.000941275	0.00188	0.00025844	0.000566177	0.00162	0.00107	0.000837253	0.000904257	0.000681086	0.000325778	0.00177
6.15834	0.000199082	0.000941275	0.0017	0.000274592	0.000740386	0.00162	0.00112	0.000804204	0.000868087	0.000717902	0.000300718	0.00166
6.1625	0.00016395	0.000941275	0.00158	0.000274592	0.000958146	0.00167	0.00122	0.000793187	0.000904257	0.000736309	0.000275658	0.00151
6.16667	0.000128818	0.000941275	0.00146	0.000274592	0.00105	0.00179	0.00137	0.000804204	0.000976598	0.000754717	0.000275658	0.00135
6.17084	0.000105396	0.000941275	0.00134	0.000274592	0.00113	0.00196	0.00146	0.000826237	0.00105	0.000791532	0.000288188	0.00125
6.175	8.19749e-05	0.000941275	0.00128	0.000274592	0.00118	0.00219	0.00151	0.000859286	0.00116	0.00080994	0.000325778	0.00125
6.17917	5.85535e-05	0.000993568	0.00128	0.00025844	0.00118	0.00237	0.00151	0.000881319	0.00116	0.00080994	0.000350838	0.0013
6.18333	4.68428e-05	0.0011	0.00134	0.000242287	0.00122	0.00248	0.00146	0.000903352	0.00109	0.00080994	0.000350838	0.00135
6.1875	4.68428e-05	0.00115	0.00152	0.000242287	0.00122	0.00248	0.00141	0.000914369	0.00101	0.000791532	0.000325778	0.00145
6.19167	7.02642e-05	0.0012	0.0017	0.000242287	0.00122	0.00237	0.00127	0.000925385	0.000976598	0.000773125	0.000275658	0.00156
6.19583	9.36856e-05	0.00115	0.00188	0.000274592	0.00118	0.00219	0.00117	0.000936402	0.000976598	0.000736309	0.000213009	0.00161
6.2	0.000128818	0.0011	0.00194	0.00032305	0.00113	0.00202	0.00107	0.000958435	0.00101	0.000736309	0.000150359	0.00166
6.20416	0.000140528	0.00105	0.00194	0.000355355	0.00109	0.0019	0.000975848	0.000969451	0.00105	0.000754717	0.000125299	0.00171
6.20833	0.000140528	0.000941275	0.00194	0.00038766	0.00109	0.00179	0.000927055	0.000969451	0.00105	0.000791532	0.000125299	0.00177
6.2125	0.000105396	0.000836689	0.00188	0.00038766	0.00118	0.00167	0.000878263	0.000958435	0.00105	0.00080994	0.000137829	0.00177
6.21666	7.02642e-05	0.000836689	0.00182	0.000355355	0.00122	0.0015	0.000829471	0.000936402	0.000976598	0.000846756	0.000162889	0.00171
6.22084	5.85535e-05	0.000888982	0.00176	0.000306897	0.00122	0.00138	0.000683093	0.000914369	0.000868087	0.000846756	0.000175419	0.00166
6.225	7.02642e-05	0.000993568	0.00176	0.00025844	0.00118	0.00133	0.000634301	0.000892336	0.000759576	0.000846756	0.000150359	0.00156
6.22917	0.000105396	0.0011	0.0017	0.000226135	0.00109	0.00127	0.000731886	0.000881319	0.000614895	0.000828348	0.000112769	0.00145
6.23334	0.000152239	0.00126	0.00158	0.000209982	0.00105	0.00121	0.000878263	0.000881319	0.000506384	0.000828348	8.77094e-05	0.00145
6.2375	0.000199082	0.00131	0.0014	0.000226135	0.001	0.00115	0.00107	0.00084827	0.000470214	0.000828348	8.77094e-05	0.00156
6.24167	0.000210793	0.0012	0.00128	0.00025844	0.001	0.000980901	0.00112	0.000804204	0.000470214	0.000828348	0.000112769	0.00161
6.24583	0.000199082	0.00105	0.00115	0.00025844	0.001	0.000807801	0.00112	0.000771154	0.000578725	0.000865163	0.000150359	0.00171
6.25	0.00017566	0.000888982	0.00109	0.00025844	0.00109	0.000750101	0.000975848	0.000738105	0.000651065	0.000883571	0.000162889	0.00182
6.25417	0.000152239	0.000732103	0.00115	0.00025844	0.00113	0.000807801	0.000829471	0.000738105	0.000759576	0.000883571	0.000137829	0.00187
6.25833	0.000117107	0.000627517	0.00134	0.00025844	0.00126	0.00104	0.000683093	0.000782171	0.000795746	0.000883571	0.000100239	0.00197
6.2625	9.36856e-05	0.000575224	0.00158	0.00025844	0.00135	0.00127	0.000585509	0.000837253	0.000831917	0.000846756	8.77094e-05	0.00197
6.26666	8.19749e-05	0.000575224	0.00182	0.00025844	0.00144	0.0015	0.000585509	0.000870303	0.000795746	0.000828348	0.000100239	0.00187
6.27083	8.19749e-05	0.000627517	0.00194	0.000274592	0.00148	0.00173	0.000585509	0.000881319	0.000795746	0.000791532	0.000125299	0.00171
6.275	0.000105396	0.000732103	0.00194	0.000274592	0.00148	0.0019	0.000536716	0.000870303	0.000795746	0.000754717	0.000162889	0.00156
6.27916	0.000128818	0.000836689	0.00188	0.000290745	0.00144	0.00208	0.000487924	0.00084827	0.000795746	0.000717902	0.000200479	0.00145
6.28334	0.000152239	0.000888982	0.00182	0.000290745	0.00135	0.00231	0.000390339	0.00081522	0.000831917	0.000681086	0.000213009	0.0014
6.2875	0.00017566	0.000888982	0.0017	0.000306897	0.00126	0.00254	0.000341547	0.000793187	0.000831917	0.000644271	0.000200479	0.00151
6.29167	0.000187371	0.000732103	0.00158	0.000306897	0.00122	0.00271	0.000341547	0.000804204	0.000831917	0.000607455	0.000187949	0.00161
6.29584	0.000187371	0.000575224	0.00152	0.000290745	0.00113	0.00277	0.000439131	0.000804204	0.000831917	0.000607455	0.000187949	0.00171
6.3	0.000187371	0.000418344	0.00146	0.000274592	0.00109	0.0026	0.000536716	0.000826237	0.000868087	0.000607455	0.000200479	0.00182
6.30417	0.000187371	0.000366051	0.00146	0.000274592	0.00105	0.00237	0.000683093	0.000837253	0.000904257	0.000625863	0.000187949	0.00182
6.30833	0.000199082	0.000366051	0.00158	0.00025844	0.000958146	0.00208	0.000780678	0.000859286	0.000976598	0.000625863	0.000187949	0.00177
6.3125	0.000199082	0.000366051	0.00176	0.000226135	0.000871042	0.00185	0.000829471	0.000881319	0.00101	0.000644271	0.000175419	0.00156
6.31667	0.000187371	0.000418344	0.00188	0.000209982	0.000783938	0.00162	0.000731886	0.000881319	0.00101	0.000662678	0.000187949	0.0013
6.32083	0.00016395	0.000470637	0.002	0.000209982	0.000740386	0.00156	0.000634301	0.000870303	0.00101	0.000681086	0.000200479	0.00114
6.325	0.000140528	0.000575224	0.002	0.000226135	0.000740386	0.0015	0.000585509	0.00084827	0.00101	0.000681086	0.000238068	0.00104
6.32916	0.000117107	0.00067981	0.00188	0.000242287	0.000783938	0.00156	0.000585509	0.000826237	0.00101	0.000662678	0.000263128	0.000987269
6.33333	0.000117107	0.000784396	0.00176	0.00025844	0.00082749	0.00156	0.000683093	0.00081522	0.000976598	0.000644271	0.000263128	0.00109
6.3375	0.000140528	0.000888982	0.00158	0.000274592	0.000871042	0.00162	0.000780678	0.000804204	0.000904257	0.000644271	0.000238068	0.00125
6.34166	0.000187371	0.000941275	0.0014	0.000274592	0.000871042	0.00173	0.000878263	0.000804204	0.000759576	0.000644271	0.000213009	0.00145
6.34584	0.000245925	0.000941275	0.00128	0.00025844	0.000871042	0.00179	0.000927055	0.000804204	0.000578725	0.000644271	0.000162889	0.00156
6.35	0.000292767	0.000888982	0.00121	0.00025844	0.000871042	0.00185	0.000878263	0.000826237	0.000434043	0.000681086	0.000112769	0.00166
6.35417	0.000316189	0.000784396	0.00128	0.000274592	0.00082749	0.00185	0.000878263	0.000837253	0.000361703	0.000699494	8.77094e-05	0.00171
6.35834	0.000304478	0.00067981	0.00134	0.000274592	0.000740386	0.00173	0.000927055	0.000837253	0.000361703	0.000717902	6.26496e-05	0.00171
6.3625	0.000292767	0.000575224	0.00146	0.000290745	0.000696834	0.0015	0.000975848	0.000826237	0.000470214	0.000717902	7.51795e-05	0.00161
6.36667	0.000257635	0.000522931	0.00164	0.000274592	0.000696834	0.00133	0.00107	0.000793187	0.000578725	0.000699494	0.000100239	0.00145
6.37083	0.000222503	0.000522931	0.00182	0.00025844	0.000740386	0.00115	0.00117	0.000760138	0.000723406	0.000681086	0.000125299	0.0013
6.375	0.000187371	0.000522931	0.002	0.000226135	0.000783938	0.000980901	0.00127	0.000738105	0.000868087	0.000662678	0.000162889	0.0012
6.37917	0.000140528	0.000522931	0.00225	0.00019383	0.00082749	0.000980901	0.00132	0.000749121	0.000976598	0.000644271	0.000187949	0.00114
6.38333	9.36856e-05	0.000470637	0.00237	0.000161525	0.000871042	0.0011	0.00137	0.000771154	0.00105	0.000662678	0.000200479	0.00114
6.3875	5.85535e-05	0.000418344	0.00249	0.00012922	0.000914594	0.00115	0.00146	0.000804204	0.00109	0.000681086	0.000213009	0.0012
6.39166	4.68428e-05	0.000522931	0.00249	9.69149e-05	0.000958146	0.00121	0.00156	0.000826237	0.00112	0.000699494	0.000225538	0.00125
6.39583	3.51321e-05	0.00067981	0.00249	8.07624e-05	0.001	0.00121	0.00166	0.000837253	0.00119	0.000717902	0.000250598	0.0013
6.4	4.68428e-05	0.000888982	0.00255	8.07624e-05	0.00109	0.00133	0.00171	0.000826237	0.00127	0.000717902	0.000263128	0.00125
6.40416	4.68428e-05	0.0011	0.00261	9.69149e-05	0.00122	0.00156	0.00166	0.000826237	0.00137	0.000717902	0.000238068	0.0013
6.40834	7.02642e-05	0.0012	0.00261	0.00012922	0.00131	0.00179	0.00151	0.00081522	0.00141	0.000699494	0.000213009	0.00135
6.4125	0.000105396	0.00126	0.00249	0.000161525	0.00144	0.00202	0.00132	0.000804204	0.00134	0.000699494	0.000162889	0.00145
6.41667	0.000140528	0.00115	0.00231	0.00019383	0.00148	0.00213	0.00112	0.000793187	0.00119	0.000681086	0.000112769	0.00161
6.42084	0.00016395	0.0011	0.00207	0.000209982	0.00144	0.00202	0.000878263	0.000771154	0.00105	0.000681086	8.77094e-05	0.00177
6.425	0.000199082	0.000941275	0.00176	0.000226135	0.00139	0.00185	0.000780678	0.000749121	0.000940428	0.000662678	0.000112769	0.00187
6.42917	0.000210793	0.000784396	0.00158	0.000242287	0.00131	0.00156	0.000731886	0.000727088	0.000831917	0.000662678	0.000150359	0.00192
6.43333	0.000222503	0.000627517	0.00152	0.000226135	0.00122	0.00138	0.000829471	0.000716072	0.000759576	0.000662678	0.000175419	0.00187
6.4375	0.000222503	0.000418344	0.00152	0.000209982	0.00109	0.00133	0.00102	0.000694039	0.000687236	0.000681086	0.000175419	0.00171
6.44167	0.000234214	0.000261465	0.00164	0.00019383	0.001	0.0015	0.00127	0.000683022	0.000614895	0.000699494	0.000162889	0.00156
6.44583	0.000245925	0.000209172	0.00176	0.000177677	0.000914594	0.00173	0.00137	0.000649973	0.000578725	0.000736309	0.000137829	0.00145
6.45	0.000257635	0.000261465	0.00188	0.000209982	0.000871042	0.00196	0.00137	0.000616924	0.000578725	0.000773125	0.000125299	0.0014
6.45416	0.000257635	0.000366051	0.00188	0.000242287	0.00082749	0.00202	0.00122	0.000594891	0.000651065	0.00080994	0.000125299	0.0014
6.45833	0.000245925	0.000470637	0.00182	0.000290745	0.000871042	0.0019	0.000927055	0.000594891	0.000759576	0.000828348	0.000150359	0.00145
6.4625	0.000234214	0.000575224	0.00176	0.000339202	0.000871042	0.00167	0.000683093	0.000605907	0.000831917	0.000828348	0.000175419	0.00156
6.46666	0.000222503	0.000627517	0.00164	0.000371507	0.000871042	0.00144	0.000585509	0.00062794	0.000868087	0.000791532	0.000200479	0.00161
6.47084	0.000199082	0.000627517	0.00158	0.000371507	0.000783938	0.00127	0.000585509	0.00066099	0.000795746	0.000754717	0.000200479	0.00171
6.475	0.000187371	0.000575224	0.00158	0.000339202	0.000740386	0.00121	0.000634301	0.000672006	0.000651065	0.000717902	0.000162889	0.00171
6.47917	0.00016395	0.000522931	0.00158	0.000290745	0.000740386	0.00133	0.000731886	0.000683022	0.000542554	0.000681086	0.000125299	0.00166
6.48334	0.000152239	0.000627517	0.00152	0.000242287	0.00082749	0.00156	0.000829471	0.000672006	0.000434043	0.000644271	8.77094e-05	0.00151
6.4875	0.000140528	0.00067981	0.00146	0.00019383	0.000871042	0.00185	0.000878263	0.00066099	0.000397873	0.000644271	7.51795e-05	0.00135
6.49167	0.000152239	0.000784396	0.0014	0.000161525	0.001	0.00208	0.000927055	0.000649973	0.000397873	0.000644271	8.77094e-05	0.0012
6.49583	0.00017566	0.000836689	0.00134	0.000145372	0.00109	0.00225	0.000975848	0.00066099	0.000470214	0.000662678	0.000125299	0.00109
6.5	0.00017566	0.000836689	0.00128	0.00012922	0.00113	0.00237	0.00107	0.000672006	0.000506384	0.000699494	0.000162889	0.00104
6.50417	0.000152239	0.000836689	0.00128	0.000113067	0.00118	0.00231	0.00117	0.000705055	0.000506384	0.000699494	0.000175419	0.000987269
6.50833	0.000117107	0.000836689	0.00128	0.00012922	0.00122	0.00219	0.00122	0.000727088	0.000506384	0.000699494	0.000162889	0.000935308
6.5125	7.02642e-05	0.000784396	0.0014	0.000145372	0.00126	0.00208	0.00122	0.000738105	0.000506384	0.000681086	0.000162889	0.000935308
6.51666	3.51321e-05	0.000784396	0.00152	0.000145372	0.00126	0.0019	0.00117	0.000749121	0.000470214	0.000662678	0.000162889	0.000987269
6.52083	2.34214e-05	0.000836689	0.00176	0.000145372	0.00126	0.00179	0.00112	0.000749121	0.000397873	0.000662678	0.000175419	0.00109
6.525	2.34214e-05	0.000836689	0.00194	0.00012922	0.00126	0.00173	0.00107	0.000749121	0.000289362	0.000699494	0.000213009	0.00125
6.52916	4.68428e-05	0.000836689	0.002	0.000113067	0.00126	0.00173	0.00107	0.000749121	0.000217022	0.000717902	0.000250598	0.00135
6.53334	7.02642e-05	0.000732103	0.00194	9.69149e-05	0.00122	0.00179	0.00112	0.000749121	0.000180851	0.000736309	0.000275658	0.00145
6.5375	0.000117107	0.000575224	0.0017	0.000113067	0.00113	0.00185	0.00112	0.000738105	0.000253192	0.000717902	0.000300718	0.00145
6.54167	0.000152239	0.000366051	0.0014	0.000145372	0.001	0.00196	0.00112	0.000716072	0.000361703	0.000699494	0.000300718	0.00145
6.54584	0.00017566	0.000209172	0.00115	0.000177677	0.000871042	0.00202	0.00102	0.000683022	0.000506384	0.000662678	0.000300718	0.00135
6.55	0.00017566	5.22931e-05	0.00103	0.00019383	0.000783938	0.0019	0.000780678	0.000649973	0.000614895	0.000625863	0.000275658	0.0012
6.55417	0.00017566	0	0.00103	0.00019383	0.000696834	0.00179	0.000536716	0.000616924	0.000687236	0.000589047	0.000275658	0.00104
6.55833	0.00016395	0	0.00103	0.00019383	0.000653282	0.00162	0.000243962	0.000616924	0.000723406	0.00057064	0.000275658	0.000883346
6.5625	0.00016395	5.22931e-05	0.00109	0.000209982	0.00060973	0.0015	9.75848e-05	0.00062794	0.000759576	0.000552232	0.000300718	0.000883346
6.56667	0.00016395	0.000209172	0.00109	0.000209982	0.000653282	0.00133	0	0.00066099	0.000795746	0.000552232	0.000313248	0.000987269
6.57083	0.00017566	0.000313758	0.00103	0.000209982	0.000740386	0.00127	4.87924e-05	0.000705055	0.000831917	0.000552232	0.000338308	0.00114
6.575	0.000199082	0.000470637	0.000971994	0.000209982	0.000871042	0.00127	0.000243962	0.000727088	0.000868087	0.00057064	0.000338308	0.0013
6.57916	0.000222503	0.000627517	0.000971994	0.000177677	0.000958146	0.00133	0.000439131	0.000727088	0.000868087	0.000607455	0.000338308	0.0014
6.58333	0.000234214	0.00067981	0.00103	0.000161525	0.00105	0.00138	0.000585509	0.000694039	0.000868087	0.000625863	0.000300718	0.0014
6.5875	0.000234214	0.00067981	0.00103	0.000145372	0.00105	0.00138	0.000634301	0.00066099	0.000795746	0.000644271	0.000263128	0.00135
6.59166	0.000234214	0.000627517	0.000911245	0.000161525	0.00105	0.00133	0.000634301	0.000616924	0.000723406	0.000644271	0.000200479	0.00125
6.59584	0.000210793	0.000627517	0.000728996	0.000161525	0.000958146	0.00121	0.000634301	0.000583874	0.000614895	0.000625863	0.000137829	0.00125
6.6	0.000187371	0.000627517	0.000546747	0.000177677	0.000914594	0.00104	0.000585509	0.000572858	0.000506384	0.000607455	8.77094e-05	0.0012
6.60417	0.00016395	0.000732103	0.000364498	0.00019383	0.000871042	0.000865501	0.000585509	0.000572858	0.000470214	0.000589047	6.26496e-05	0.0012
6.60834	0.000140528	0.000836689	0.000364498	0.00019383	0.000871042	0.000750101	0.000536716	0.000594891	0.000470214	0.00057064	6.26496e-05	0.00109
6.6125	0.000140528	0.000888982	0.000485997	0.00019383	0.000871042	0.000634701	0.000536716	0.000616924	0.000542554	0.000589047	8.77094e-05	0.000987269
6.61667	0.000140528	0.000941275	0.000668246	0.00019383	0.000958146	0.000634701	0.000536716	0.000638957	0.000651065	0.000589047	0.000125299	0.000831385
6.62083	0.000140528	0.000888982	0.000971994	0.000177677	0.00105	0.000692401	0.000585509	0.000683022	0.000723406	0.000589047	0.000162889	0.000727462
6.625	0.000140528	0.000836689	0.00121	0.000161525	0.00113	0.000807801	0.000634301	0.000716072	0.000759576	0.00057064	0.000162889	0.0006755
6.62917	0.000152239	0.000732103	0.0014	0.000145372	0.00118	0.000980901	0.000634301	0.000749121	0.000795746	0.000552232	0.000150359	0.000727462
6.63333	0.000140528	0.00067981	0.0014	0.000145372	0.00118	0.00115	0.000634301	0.000771154	0.000904257	0.000533824	0.000137829	0.000779423
6.6375	0.000128818	0.00067981	0.00134	0.000145372	0.00109	0.00133	0.000585509	0.000804204	0.00101	0.000515416	0.000125299	0.000831385
6.64166	0.000117107	0.00067981	0.00115	0.000177677	0.001	0.00138	0.000585509	0.000826237	0.00112	0.000515416	0.000137829	0.000883346
6.64583	0.000117107	0.00067981	0.00109	0.00019383	0.000958146	0.0015	0.000536716	0.00084827	0.00127	0.000515416	0.000187949	0.000883346
6.65	0.000117107	0.00067981	0.00109	0.00019383	0.000914594	0.00156	0.000585509	0.000870303	0.0013	0.000552232	0.000225538	0.000883346
6.65416	0.000117107	0.000627517	0.00134	0.000161525	0.000871042	0.00162	0.000585509	0.000870303	0.00127	0.000589047	0.000275658	0.000883346
6.65834	0.000128818	0.000627517	0.00152	0.000145372	0.000871042	0.00162	0.000585509	0.000859286	0.00116	0.000644271	0.000288188	0.000987269
6.6625	0.000128818	0.000732103	0.00176	0.000113067	0.000914594	0.00156	0.000585509	0.000837253	0.00101	0.000681086	0.000263128	0.00114
6.66667	0.000128818	0.000836689	0.00188	8.07624e-05	0.000914594	0.00144	0.000634301	0.00081522	0.000831917	0.000699494	0.000200479	0.0013
6.67084	0.000117107	0.000941275	0.00194	8.07624e-05	0.000958146	0.00133	0.000683093	0.000793187	0.000687236	0.000681086	0.000137829	0.00145
6.675	0.000117107	0.00105	0.00188	9.69149e-05	0.001	0.00121	0.000731886	0.000760138	0.000578725	0.000644271	8.77094e-05	0.00156
6.67917	0.000117107	0.000993568	0.00182	0.000113067	0.00105	0.00115	0.000780678	0.000727088	0.000470214	0.000607455	5.01197e-05	0.00156
6.68333	0.000128818	0.000941275	0.00176	0.000145372	0.00105	0.00115	0.000878263	0.000705055	0.000397873	0.00057064	3.75897e-05	0.00151
6.6875	0.000128818	0.000941275	0.00176	0.000161525	0.00109	0.00115	0.000927055	0.000683022	0.000325533	0.000533824	5.01197e-05	0.00135
6.69167	0.000140528	0.000993568	0.00182	0.000161525	0.00118	0.00115	0.00102	0.000683022	0.000289362	0.000533824	7.51795e-05	0.00125
6.69583	0.000140528	0.00105	0.00188	0.000161525	0.00122	0.00121	0.00107	0.000694039	0.000289362	0.000552232	8.77094e-05	0.0012
6.7	0.000140528	0.000993568	0.00194	0.000161525	0.00126	0.00133	0.00102	0.000694039	0.000325533	0.000589047	0.000100239	0.00114
6.70416	0.000152239	0.000888982	0.00194	0.000177677	0.00126	0.00144	0.000927055	0.000672006	0.000397873	0.000607455	0.000125299	0.00114
6.70833	0.00016395	0.000732103	0.00182	0.000177677	0.00122	0.00156	0.000683093	0.00062794	0.000506384	0.000644271	0.000150359	0.00109
6.7125	0.000152239	0.000627517	0.00164	0.000161525	0.00109	0.00167	0.000487924	0.000583874	0.000578725	0.000662678	0.000162889	0.00104
6.71666	0.000128818	0.000627517	0.0014	0.000145372	0.000958146	0.00173	0.000292754	0.000550825	0.000614895	0.000681086	0.000187949	0.00104
6.72084	0.000105396	0.000784396	0.00115	0.000113067	0.000871042	0.00179	0.000243962	0.000550825	0.000578725	0.000681086	0.000213009	0.00104
6.725	8.19749e-05	0.000888982	0.000911245	8.07624e-05	0.00082749	0.00179	0.000341547	0.000572858	0.000506384	0.000644271	0.000238068	0.00109
6.72917	8.19749e-05	0.000888982	0.000911245	6.46099e-05	0.000783938	0.00179	0.000536716	0.000594891	0.000397873	0.000625863	0.000263128	0.00114
6.73334	0.000105396	0.000836689	0.00103	6.46099e-05	0.000783938	0.00179	0.000780678	0.000616924	0.000325533	0.000607455	0.000288188	0.00114
6.7375	0.000128818	0.00067981	0.00115	8.07624e-05	0.00082749	0.00185	0.00102	0.00062794	0.000253192	0.000607455	0.000288188	0.0012
6.74167	0.000152239	0.000522931	0.00121	9.69149e-05	0.000871042	0.00185	0.00117	0.000616924	0.000289362	0.000607455	0.000275658	0.00125
6.74583	0.00016395	0.000418344	0.00121	0.000113067	0.00082749	0.00167	0.00122	0.000605907	0.000325533	0.000589047	0.000250598	0.0012
6.75	0.000187371	0.000418344	0.00115	0.000113067	0.000696834	0.00144	0.00117	0.000605907	0.000397873	0.00057064	0.000213009	0.00109
6.75417	0.000187371	0.000470637	0.00103	0.000113067	0.000566177	0.00115	0.00107	0.000605907	0.000397873	0.000552232	0.000162889	0.00104
6.75833	0.000187371	0.000522931	0.000971994	9.69149e-05	0.000479073	0.00104	0.000975848	0.000605907	0.000361703	0.000552232	0.000112769	0.000987269
6.7625	0.000187371	0.00067981	0.000911245	8.07624e-05	0.000435521	0.000980901	0.000878263	0.000594891	0.000289362	0.000552232	7.51795e-05	0.000987269
6.76666	0.000199082	0.000732103	0.000971994	6.46099e-05	0.000522625	0.000980901	0.000780678	0.000572858	0.000289362	0.00057064	5.01197e-05	0.00109
6.77083	0.000210793	0.000836689	0.00103	6.46099e-05	0.000653282	0.00104	0.000780678	0.000561841	0.000325533	0.000589047	5.01197e-05	0.00114
6.775	0.000222503	0.000888982	0.00115	6.46099e-05	0.000740386	0.00115	0.000780678	0.000539808	0.000434043	0.000607455	7.51795e-05	0.0012
6.77916	0.000210793	0.000888982	0.00121	6.46099e-05	0.00082749	0.00121	0.000780678	0.000528792	0.000578725	0.000625863	0.000100239	0.00125
6.78334	0.000199082	0.000888982	0.00128	4.84574e-05	0.00082749	0.00121	0.000780678	0.000528792	0.000687236	0.000625863	0.000125299	0.0013
6.7875	0.00017566	0.000888982	0.00128	3.2305e-05	0.000783938	0.00127	0.000780678	0.000517775	0.000795746	0.000625863	0.000137829	0.00135
6.79167	0.000140528	0.000888982	0.00115	3.2305e-05	0.000783938	0.00127	0.000731886	0.000506759	0.000795746	0.000607455	0.000150359	0.0014
6.79584	0.000105396	0.000993568	0.00109	3.2305e-05	0.000783938	0.00138	0.000780678	0.000495742	0.000759576	0.000607455	0.000175419	0.0014
6.8	9.36856e-05	0.00115	0.00109	4.84574e-05	0.000783938	0.0015	0.000829471	0.000495742	0.000651065	0.000625863	0.000200479	0.00145
6.80417	8.19749e-05	0.00126	0.00121	8.07624e-05	0.00082749	0.00162	0.000927055	0.000506759	0.000578725	0.000625863	0.000250598	0.00145
6.80833	9.36856e-05	0.00131	0.00134	9.69149e-05	0.000871042	0.00167	0.000975848	0.000517775	0.000506384	0.000625863	0.000288188	0.0014
6.8125	0.000105396	0.00126	0.00146	0.000113067	0.000871042	0.00167	0.000927055	0.000528792	0.000470214	0.000625863	0.000313248	0.0013
6.81667	0.000140528	0.0012	0.00146	0.000113067	0.000871042	0.0015	0.000829471	0.000528792	0.000506384	0.000625863	0.000325778	0.00125
6.82083	0.00017566	0.00115	0.00128	9.69149e-05	0.00082749	0.00127	0.000683093	0.000539808	0.000578725	0.000607455	0.000313248	0.0012
6.825	0.000234214	0.0011	0.00109	8.07624e-05	0.000740386	0.00104	0.000585509	0.000550825	0.000687236	0.000607455	0.000288188	0.0012
6.82916	0.000281057	0.00105	0.000911245	4.84574e-05	0.000696834	0.000923201	0.000585509	0.000561841	0.000759576	0.000607455	0.000275658	0.00114
6.83333	0.0003279	0.000993568	0.000728996	1.61525e-05	0.000740386	0.000923201	0.000585509	0.000572858	0.000831917	0.000589047	0.000288188	0.0012
6.8375	0.000351321	0.000888982	0.000607497	0	0.00082749	0.000980901	0.000683093	0.000561841	0.000868087	0.000589047	0.000313248	0.0013
6.84166	0.000351321	0.00067981	0.000546747	0	0.000958146	0.00115	0.000731886	0.000550825	0.000868087	0.000607455	0.000338308	0.0014
6.84584	0.000316189	0.000470637	0.000546747	1.61525e-05	0.00105	0.00127	0.000683093	0.000539808	0.000831917	0.000607455	0.000350838	0.00145
6.85	0.000269346	0.000313758	0.000668246	3.2305e-05	0.00109	0.00133	0.000683093	0.000528792	0.000723406	0.000625863	0.000325778	0.00145
6.85417	0.000210793	0.000209172	0.000850495	4.84574e-05	0.00105	0.00133	0.000683093	0.000528792	0.000651065	0.000625863	0.000288188	0.00145
6.85834	0.000152239	0.000209172	0.00109	6.46099e-05	0.000958146	0.00133	0.000731886	0.000539808	0.000578725	0.000625863	0.000238068	0.0014
6.8625	0.000117107	0.000366051	0.00134	8.07624e-05	0.00082749	0.00133	0.000829471	0.000539808	0.000542554	0.000589047	0.000213009	0.00135
6.86667	0.000105396	0.000522931	0.00152	8.07624e-05	0.000740386	0.00138	0.000975848	0.000528792	0.000506384	0.00057064	0.000200479	0.00135
6.87083	0.000117107	0.000627517	0.00164	8.07624e-05	0.000653282	0.00144	0.00117	0.000506759	0.000542554	0.00057064	0.000200479	0.0014
6.875	0.000140528	0.00067981	0.0017	6.46099e-05	0.000566177	0.00144	0.00137	0.000473709	0.000578725	0.00057064	0.000213009	0.00145
6.87917	0.00016395	0.00067981	0.00188	6.46099e-05	0.00060973	0.0015	0.00156	0.000429643	0.000687236	0.000589047	0.000213009	0.00151
6.88333	0.00017566	0.000627517	0.002	4.84574e-05	0.000696834	0.0015	0.00171	0.000396594	0.000759576	0.000589047	0.000213009	0.00156
6.8875	0.00017566	0.000627517	0.00207	6.46099e-05	0.000871042	0.00156	0.00176	0.000385577	0.000795746	0.000589047	0.000200479	0.00151
6.89166	0.000152239	0.000732103	0.002	8.07624e-05	0.00109	0.0015	0.00171	0.00040761	0.000795746	0.000589047	0.000200479	0.00135
6.89583	0.000140528	0.000784396	0.00182	9.69149e-05	0.00126	0.00144	0.00156	0.000429643	0.000795746	0.00057064	0.000213009	0.00114
6.9	0.000140528	0.000836689	0.00152	0.000113067	0.00135	0.00121	0.00137	0.000451676	0.000795746	0.00057064	0.000238068	0.000987269
6.90416	0.000140528	0.000784396	0.00128	0.00012922	0.00135	0.00104	0.00122	0.000462693	0.000795746	0.00057064	0.000250598	0.000987269
6.90834	0.000152239	0.000627517	0.00115	0.000145372	0.00126	0.000865501	0.00112	0.000462693	0.000868087	0.00057064	0.000263128	0.00109
6.9125	0.000140528	0.000522931	0.00109	0.000161525	0.00113	0.000750101	0.00102	0.000451676	0.000904257	0.00057064	0.000275658	0.0013
6.91667	0.000140528	0.000470637	0.00109	0.000177677	0.00105	0.000750101	0.000975848	0.00044066	0.000976598	0.000552232	0.000275658	0.00145
6.92084	0.000128818	0.000418344	0.00115	0.000177677	0.000958146	0.000692401	0.000975848	0.000429643	0.00101	0.000552232	0.000275658	0.00156
6.925	0.000128818	0.000470637	0.00121	0.000177677	0.00082749	0.000807801	0.000927055	0.000418627	0.000976598	0.00057064	0.000275658	0.00151
6.92917	0.000128818	0.000627517	0.00128	0.000209982	0.000740386	0.000923201	0.000780678	0.000429643	0.000976598	0.000589047	0.000288188	0.0014
6.93333	0.00016395	0.000784396	0.00128	0.000242287	0.00060973	0.00115	0.000585509	0.000462693	0.000940428	0.000625863	0.000300718	0.0012
6.9375	0.000187371	0.000941275	0.00128	0.000274592	0.000522625	0.00127	0.000390339	0.000495742	0.000904257	0.000662678	0.000325778	0.00104
6.94167	0.000199082	0.0011	0.00134	0.000290745	0.000435521	0.00133	0.000243962	0.000528792	0.000904257	0.000681086	0.000313248	0.000883346
6.94583	0.000187371	0.0012	0.0014	0.000290745	0.000435521	0.00127	0.00019517	0.000528792	0.000904257	0.000662678	0.000288188	0.000831385
6.95	0.00016395	0.00126	0.0014	0.000274592	0.000522625	0.000980901	0.000243962	0.000506759	0.000940428	0.000644271	0.000250598	0.000883346
6.95416	0.000128818	0.00131	0.00134	0.000226135	0.00060973	0.000750101	0.000341547	0.000462693	0.00101	0.000644271	0.000213009	0.000935308
6.95833	0.000105396	0.00136	0.00121	0.00019383	0.000740386	0.000577001	0.000487924	0.000429643	0.00105	0.000625863	0.000187949	0.00104
6.9625	9.36856e-05	0.00136	0.00109	0.000145372	0.00082749	0.000634701	0.000585509	0.000396594	0.00109	0.000607455	0.000187949	0.00109
6.96666	9.36856e-05	0.00136	0.00103	0.00012922	0.00082749	0.000807801	0.000634301	0.000363544	0.00112	0.000589047	0.000213009	0.00114
6.97084	0.000105396	0.00131	0.00103	9.69149e-05	0.00082749	0.00115	0.000634301	0.000352528	0.00116	0.00057064	0.000238068	0.0012
6.975	0.000105396	0.00115	0.00109	8.07624e-05	0.000740386	0.00138	0.000585509	0.000352528	0.00112	0.00057064	0.000238068	0.00125
6.97917	0.000105396	0.000993568	0.00115	8.07624e-05	0.000696834	0.00144	0.000634301	0.000374561	0.00112	0.000552232	0.000225538	0.00135
6.98334	0.000105396	0.000836689	0.00121	0.000113067	0.000653282	0.00138	0.000683093	0.00040761	0.00116	0.000552232	0.000200479	0.00145
6.9875	9.36856e-05	0.000732103	0.00121	0.000177677	0.000653282	0.00127	0.000780678	0.00044066	0.00123	0.00057064	0.000187949	0.00161
6.99167	9.36856e-05	0.000732103	0.00128	0.00025844	0.00060973	0.00115	0.000878263	0.000484726	0.00127	0.00057064	0.000187949	0.00166
6.99583	0.000105396	0.000784396	0.0014	0.00032305	0.00060973	0.0011	0.000878263	0.000517775	0.00123	0.000589047	0.000187949	0.00171
7	0.000117107	0.000836689	0.00146	0.000371507	0.000566177	0.0011	0.000829471	0.000506759	0.00116	0.000589047	0.000200479	0.00166
7.00417	0.000128818	0.000888982	0.00146	0.000355355	0.00060973	0.00115	0.000780678	0.000484726	0.00105	0.00057064	0.000187949	0.00161
7.00833	0.000128818	0.000888982	0.00146	0.000306897	0.000653282	0.00115	0.000829471	0.000462693	0.000940428	0.00057064	0.000162889	0.00151
7.0125	0.000140528	0.000888982	0.00146	0.000242287	0.000783938	0.0011	0.000927055	0.000429643	0.000868087	0.000552232	0.000150359	0.00151
7.01666	0.000140528	0.000888982	0.0014	0.000161525	0.000914594	0.00104	0.00112	0.000418627	0.000795746	0.00057064	0.000150359	0.00151
7.02083	0.000128818	0.000784396	0.00134	0.00012922	0.001	0.000980901	0.00132	0.000418627	0.000795746	0.000589047	0.000162889	0.00161
7.025	0.000105396	0.000732103	0.00128	9.69149e-05	0.00105	0.000923201	0.00141	0.000429643	0.000831917	0.000607455	0.000175419	0.00161
7.02916	9.36856e-05	0.00067981	0.00134	8.07624e-05	0.001	0.000980901	0.00141	0.000451676	0.000868087	0.000607455	0.000175419	0.00166
7.03334	7.02642e-05	0.000627517	0.0014	9.69149e-05	0.000958146	0.00104	0.00132	0.000451676	0.000868087	0.000625863	0.000162889	0.00166
7.0375	5.85535e-05	0.000575224	0.00152	0.00012922	0.000914594	0.00115	0.00117	0.00044066	0.000868087	0.000625863	0.000125299	0.00161
7.04167	4.68428e-05	0.000470637	0.0017	0.000145372	0.000914594	0.00127	0.000975848	0.000396594	0.000795746	0.000625863	0.000100239	0.00156
7.04584	3.51321e-05	0.000366051	0.00188	0.000161525	0.000914594	0.00133	0.000878263	0.000352528	0.000723406	0.000607455	8.77094e-05	0.00145
7.05	3.51321e-05	0.000261465	0.002	0.000145372	0.000914594	0.00127	0.000878263	0.000308462	0.000651065	0.000589047	8.77094e-05	0.00135
7.05417	3.51321e-05	0.000209172	0.002	0.000113067	0.000871042	0.00115	0.000975848	0.000275412	0.000651065	0.00057064	0.000100239	0.0013
7.05833	7.02642e-05	0.000313758	0.00194	9.69149e-05	0.00082749	0.0011	0.00107	0.000253379	0.000687236	0.000533824	0.000112769	0.0013
7.0625	0.000105396	0.000522931	0.00182	8.07624e-05	0.000696834	0.00115	0.00122	0.000264396	0.000759576	0.000497009	0.000112769	0.0013
7.06667	0.000140528	0.000732103	0.00164	8.07624e-05	0.000566177	0.00121	0.00127	0.000275412	0.000831917	0.000460193	0.000125299	0.0013
7.07083	0.00016395	0.000888982	0.00152	8.07624e-05	0.000522625	0.00115	0.00127	0.000297445	0.000868087	0.000441786	0.000125299	0.00125
7.075	0.00017566	0.000941275	0.00134	0.000113067	0.000435521	0.0011	0.00117	0.000308462	0.000868087	0.000441786	0.000112769	0.0012
7.07916	0.00017566	0.000888982	0.00121	0.00012922	0.000479073	0.000980901	0.00112	0.000319478	0.000868087	0.000460193	0.000100239	0.00114
7.08333	0.00016395	0.000836689	0.00115	0.000161525	0.000566177	0.000865501	0.00112	0.000319478	0.000868087	0.000497009	7.51795e-05	0.00109
7.0875	0.000140528	0.000784396	0.00109	0.000177677	0.000653282	0.000750101	0.00112	0.000319478	0.000831917	0.000515416	6.26496e-05	0.00104
7.09166	0.000140528	0.000836689	0.00103	0.00019383	0.000740386	0.000692401	0.00117	0.000319478	0.000795746	0.000515416	7.51795e-05	0.00104
7.09584	0.000152239	0.000888982	0.00103	0.00019383	0.000783938	0.000577001	0.00117	0.000308462	0.000687236	0.000533824	0.000125299	0.00104
7.1	0.000152239	0.000941275	0.00109	0.000161525	0.00082749	0.000403901	0.00117	0.000297445	0.000578725	0.000533824	0.000175419	0.000987269
7.10417	0.000140528	0.000941275	0.00121	0.00012922	0.000783938	0.0003462	0.00117	0.000297445	0.000470214	0.000552232	0.000238068	0.000987269
7.10834	0.000128818	0.000836689	0.0014	9.69149e-05	0.000740386	0.0002885	0.00127	0.000286429	0.000397873	0.000552232	0.000275658	0.000987269
7.1125	0.000128818	0.000627517	0.00152	8.07624e-05	0.000740386	0.0003462	0.00137	0.000275412	0.000397873	0.00057064	0.000300718	0.00104
7.11667	0.000140528	0.000470637	0.00158	6.46099e-05	0.000740386	0.0003462	0.00146	0.000286429	0.000470214	0.00057064	0.000288188	0.00104
7.12083	0.00016395	0.000366051	0.00158	8.07624e-05	0.000696834	0.000403901	0.00151	0.000308462	0.000542554	0.000552232	0.000263128	0.00109
7.125	0.000187371	0.000261465	0.00152	8.07624e-05	0.000653282	0.000461601	0.00156	0.000330495	0.000614895	0.000533824	0.000238068	0.00104
7.12917	0.000199082	0.000261465	0.0014	9.69149e-05	0.000566177	0.000577001	0.00156	0.000363544	0.000651065	0.000515416	0.000213009	0.000935308
7.13333	0.000187371	0.000313758	0.00128	9.69149e-05	0.000522625	0.000750101	0.00151	0.000385577	0.000614895	0.000497009	0.000200479	0.000831385
7.1375	0.00016395	0.000470637	0.00109	9.69149e-05	0.000522625	0.000923201	0.00146	0.000385577	0.000614895	0.000478601	0.000213009	0.0006755
7.14166	0.000152239	0.00067981	0.00103	8.07624e-05	0.000522625	0.0011	0.00137	0.000374561	0.000614895	0.000460193	0.000225538	0.000571577
7.14583	0.000140528	0.000888982	0.00109	8.07624e-05	0.000566177	0.0011	0.00127	0.000341511	0.000687236	0.000460193	0.000263128	0.000467654
7.15	0.000152239	0.000941275	0.00128	8.07624e-05	0.000566177	0.000980901	0.00117	0.000330495	0.000723406	0.000460193	0.000288188	0.000415692
7.15416	0.000187371	0.000941275	0.00146	9.69149e-05	0.000653282	0.000807801	0.00112	0.000319478	0.000831917	0.000478601	0.000313248	0.000311769
7.15834	0.000222503	0.000888982	0.00152	0.000113067	0.000740386	0.000692401	0.00107	0.000319478	0.000904257	0.000478601	0.000313248	0.000259808
7.1625	0.000234214	0.000836689	0.00146	0.00012922	0.000871042	0.000634701	0.00107	0.000330495	0.000976598	0.000478601	0.000288188	0.000259808
7.16667	0.000245925	0.000784396	0.00134	0.000145372	0.000958146	0.000634701	0.00112	0.000341511	0.00101	0.000497009	0.000238068	0.000363731
7.17084	0.000222503	0.000784396	0.00128	0.00012922	0.00105	0.000750101	0.00122	0.000341511	0.00101	0.000497009	0.000200479	0.000519615
7.175	0.000210793	0.000784396	0.00134	0.000113067	0.00109	0.000807801	0.00132	0.000341511	0.000976598	0.000497009	0.000162889	0.000727462
7.17917	0.000199082	0.000732103	0.00146	9.69149e-05	0.00105	0.000865501	0.00137	0.000319478	0.000868087	0.000497009	0.000125299	0.000883346
7.18333	0.000210793	0.00067981	0.00164	8.07624e-05	0.000914594	0.000865501	0.00137	0.000308462	0.000723406	0.000515416	8.77094e-05	0.00104
7.1875	0.000222503	0.000627517	0.00176	6.46099e-05	0.000783938	0.000923201	0.00127	0.000297445	0.000578725	0.000515416	5.01197e-05	0.00114
7.19167	0.000234214	0.00067981	0.00164	6.46099e-05	0.000653282	0.00104	0.00112	0.000308462	0.000434043	0.000497009	3.75897e-05	0.00125
7.19583	0.000222503	0.00067981	0.00146	8.07624e-05	0.000566177	0.00121	0.00102	0.000330495	0.000325533	0.000497009	2.50598e-05	0.00125
7.2	0.000199082	0.000627517	0.00121	0.000113067	0.000479073	0.00138	0.000927055	0.000374561	0.000289362	0.000478601	5.01197e-05	0.00125
7.20416	0.000199082	0.000522931	0.000971994	0.000145372	0.000435521	0.0015	0.000829471	0.000418627	0.000289362	0.000497009	0.000100239	0.00125
7.20833	0.000199082	0.000418344	0.000789745	0.000161525	0.000435521	0.00156	0.000829471	0.000451676	0.000361703	0.000533824	0.000150359	0.0013
7.2125	0.000210793	0.000313758	0.000789745	0.00019383	0.000435521	0.00156	0.000878263	0.000462693	0.000434043	0.000552232	0.000187949	0.00135
7.21666	0.000234214	0.000313758	0.000850495	0.000209982	0.000479073	0.0015	0.000975848	0.00044066	0.000542554	0.00057064	0.000225538	0.00135
7.22084	0.000234214	0.000418344	0.000971994	0.000242287	0.000479073	0.00144	0.00102	0.000396594	0.000614895	0.000589047	0.000250598	0.0014
7.225	0.000210793	0.000575224	0.00115	0.00025844	0.000522625	0.00133	0.00102	0.000352528	0.000687236	0.000589047	0.000263128	0.00145
7.22917	0.000187371	0.000732103	0.00121	0.00025844	0.000566177	0.00127	0.000927055	0.000308462	0.000723406	0.00057064	0.000263128	0.00145
7.23334	0.00017566	0.000888982	0.00128	0.000242287	0.00060973	0.00121	0.000780678	0.000275412	0.000795746	0.000552232	0.000275658	0.0014
7.2375	0.00016395	0.000993568	0.00121	0.000209982	0.000696834	0.00121	0.000536716	0.000264396	0.000831917	0.000533824	0.000288188	0.0013
7.24167	0.000140528	0.0011	0.00109	0.000161525	0.000696834	0.00127	0.000390339	0.000286429	0.000904257	0.000533824	0.000300718	0.00114
7.24583	0.000128818	0.00115	0.00103	0.000145372	0.000696834	0.00133	0.000292754	0.000308462	0.000940428	0.000533824	0.000288188	0.000987269
7.25	0.000117107	0.00115	0.00103	0.00012922	0.000653282	0.00144	0.000390339	0.000330495	0.000940428	0.000552232	0.000275658	0.000883346
7.25417	0.000105396	0.0011	0.00109	0.000145372	0.00060973	0.0015	0.000536716	0.000341511	0.000940428	0.000589047	0.000238068	0.000779423
7.25833	9.36856e-05	0.0011	0.00115	0.000161525	0.000522625	0.0015	0.000780678	0.000330495	0.000904257	0.000607455	0.000213009	0.000779423
7.2625	0.000105396	0.00105	0.00128	0.000161525	0.000479073	0.00138	0.00102	0.000297445	0.000868087	0.000625863	0.000187949	0.000727462
7.26666	0.000117107	0.00105	0.00134	0.000161525	0.000435521	0.00121	0.00122	0.000264396	0.000831917	0.000644271	0.000150359	0.000623539
7.27083	0.000128818	0.0011	0.00128	0.000145372	0.000391969	0.00104	0.00132	0.000242363	0.000831917	0.000662678	0.000137829	0.000571577
7.275	0.000128818	0.0011	0.00115	0.000145372	0.000391969	0.000923201	0.00137	0.000242363	0.000868087	0.000644271	0.000137829	0.000467654
7.27916	0.000128818	0.0011	0.00109	0.000145372	0.000391969	0.000865501	0.00137	0.000253379	0.000868087	0.000625863	0.000150359	0.000467654
7.28334	0.000128818	0.0011	0.00109	0.00012922	0.000435521	0.000980901	0.00127	0.000286429	0.000759576	0.000589047	0.000175419	0.000467654
7.2875	0.000140528	0.00105	0.00121	0.00012922	0.000435521	0.00115	0.00117	0.000308462	0.000614895	0.00057064	0.000200479	0.000571577
7.29167	0.000140528	0.00105	0.0014	0.000113067	0.000348417	0.00133	0.00107	0.000330495	0.000470214	0.000533824	0.000213009	0.000623539
7.29584	0.000140528	0.00105	0.00152	9.69149e-05	0.000261313	0.0015	0.00102	0.000330495	0.000397873	0.000515416	0.000225538	0.0006755
7.3	0.000140528	0.00105	0.00152	9.69149e-05	0.000174208	0.00156	0.00102	0.000308462	0.000361703	0.000515416	0.000213009	0.000727462
7.30417	0.000140528	0.000993568	0.00134	0.000113067	0.000174208	0.00156	0.00107	0.000275412	0.000470214	0.000497009	0.000225538	0.000779423
7.30833	0.000140528	0.000941275	0.00109	0.00012922	0.000174208	0.00138	0.00117	0.000264396	0.000614895	0.000478601	0.000225538	0.000883346
7.3125	0.000152239	0.000888982	0.000728996	0.000145372	0.000217761	0.00121	0.00127	0.000253379	0.000687236	0.000478601	0.000238068	0.000987269
7.31667	0.00016395	0.000888982	0.000485997	0.000145372	0.000261313	0.000980901	0.00137	0.000275412	0.000759576	0.000478601	0.000238068	0.00114
7.32083	0.000187371	0.000836689	0.000303748	0.000145372	0.000304865	0.000750101	0.00146	0.000297445	0.000687236	0.000497009	0.000213009	0.0012
7.325	0.000210793	0.000732103	0.000242999	0.00012922	0.000304865	0.000577001	0.00146	0.000308462	0.000614895	0.000533824	0.000187949	0.00125
7.32916	0.000222503	0.000575224	0.000364498	0.000113067	0.000304865	0.000519301	0.00141	0.000319478	0.000506384	0.000552232	0.000150359	0.0012
7.33333	0.000222503	0.000470637	0.000485997	0.000113067	0.000261313	0.000519301	0.00137	0.000319478	0.000470214	0.00057064	0.000125299	0.00109
7.3375	0.000222503	0.000366051	0.000668246	0.000113067	0.000261313	0.000577001	0.00132	0.000330495	0.000506384	0.000589047	0.000112769	0.00104
7.34166	0.000245925	0.000313758	0.000850495	9.69149e-05	0.000217761	0.000692401	0.00127	0.000352528	0.000542554	0.000607455	0.000100239	0.000987269
7.34584	0.000269346	0.000313758	0.000971994	8.07624e-05	0.000348417	0.000750101	0.00127	0.000374561	0.000614895	0.000607455	0.000100239	0.000987269
7.35	0.000269346	0.000366051	0.00103	6.46099e-05	0.000522625	0.000750101	0.00132	0.00040761	0.000651065	0.000589047	0.000112769	0.00104
7.35417	0.000234214	0.000418344	0.00109	8.07624e-05	0.000783938	0.000692401	0.00127	0.000429643	0.000651065	0.00057064	0.000137829	0.00104
7.35834	0.000187371	0.000470637	0.00121	9.69149e-05	0.001	0.000692401	0.00107	0.000429643	0.000614895	0.00057064	0.000162889	0.000935308
7.3625	0.000140528	0.000522931	0.0014	0.000145372	0.00118	0.000692401	0.000878263	0.00040761	0.000578725	0.00057064	0.000187949	0.000831385
7.36667	9.36856e-05	0.000522931	0.00152	0.000177677	0.00122	0.000750101	0.000634301	0.000374561	0.000542554	0.000589047	0.000213009	0.000727462
7.37083	8.19749e-05	0.000522931	0.00164	0.000242287	0.00118	0.000980901	0.000487924	0.000330495	0.000542554	0.000607455	0.000238068	0.0006755
7.375	0.000105396	0.000470637	0.0017	0.000274592	0.00109	0.00115	0.000439131	0.000297445	0.000542554	0.000625863	0.000250598	0.0006755
7.37917	0.000128818	0.000418344	0.0017	0.000290745	0.000958146	0.00133	0.000536716	0.000275412	0.000578725	0.000625863	0.000250598	0.0006755
7.38333	0.000152239	0.000418344	0.00164	0.000274592	0.00082749	0.00138	0.000683093	0.000275412	0.000614895	0.000607455	0.000250598	0.0006755
7.3875	0.00017566	0.000470637	0.00152	0.000226135	0.000740386	0.00133	0.000780678	0.000297445	0.000651065	0.000589047	0.000238068	0.0006755
7.39166	0.000187371	0.000522931	0.0014	0.000177677	0.000653282	0.00121	0.000927055	0.000341511	0.000723406	0.00057064	0.000238068	0.000727462
7.39583	0.000210793	0.00067981	0.00134	0.000161525	0.00060973	0.0011	0.000975848	0.000374561	0.000795746	0.000552232	0.000238068	0.000779423
7.4	0.000222503	0.000784396	0.00146	0.000177677	0.00060973	0.000923201	0.00102	0.000396594	0.000868087	0.000533824	0.000238068	0.000831385
7.40416	0.000210793	0.000941275	0.00158	0.00019383	0.000653282	0.000807801	0.00107	0.000385577	0.000904257	0.000552232	0.000213009	0.000831385
7.40834	0.000199082	0.00105	0.00176	0.000226135	0.000696834	0.000634701	0.00102	0.000352528	0.000976598	0.000552232	0.000162889	0.000831385
7.4125	0.00017566	0.00105	0.00188	0.000226135	0.000740386	0.000519301	0.000975848	0.000319478	0.00101	0.000533824	0.000125299	0.000727462
7.41667	0.000152239	0.000888982	0.00194	0.000226135	0.000740386	0.000461601	0.000780678	0.000286429	0.00101	0.000533824	7.51795e-05	0.000623539
7.42084	0.000128818	0.000732103	0.00194	0.000242287	0.000696834	0.000519301	0.000634301	0.000275412	0.000976598	0.000515416	6.26496e-05	0.000519615
7.425	0.000117107	0.000522931	0.00188	0.000242287	0.00060973	0.000692401	0.000536716	0.000264396	0.000940428	0.000533824	8.77094e-05	0.000519615
7.42917	0.000105396	0.000418344	0.00188	0.000274592	0.000566177	0.000865501	0.000536716	0.000264396	0.000868087	0.000533824	0.000125299	0.000571577
7.43333	9.36856e-05	0.000313758	0.00188	0.000290745	0.000566177	0.00104	0.000536716	0.000264396	0.000795746	0.000552232	0.000175419	0.000623539
7.4375	8.19749e-05	0.000261465	0.00182	0.000306897	0.000522625	0.00121	0.000536716	0.000275412	0.000723406	0.000589047	0.000213009	0.000727462
7.44167	7.02642e-05	0.000261465	0.0017	0.00032305	0.000479073	0.00127	0.000536716	0.000297445	0.000759576	0.000607455	0.000225538	0.000831385
7.44583	7.02642e-05	0.000313758	0.00146	0.00032305	0.000435521	0.00121	0.000439131	0.000330495	0.000795746	0.000607455	0.000225538	0.000883346
7.45	5.85535e-05	0.000418344	0.00121	0.00032305	0.000391969	0.0011	0.000341547	0.000352528	0.000831917	0.000607455	0.000200479	0.000831385
7.45416	4.68428e-05	0.000522931	0.00103	0.000306897	0.000348417	0.000980901	0.000243962	0.000374561	0.000831917	0.000589047	0.000200479	0.000831385
7.45833	3.51321e-05	0.000627517	0.000850495	0.000274592	0.000348417	0.000807801	0.000146377	0.000363544	0.000831917	0.000589047	0.000213009	0.000779423
7.4625	2.34214e-05	0.000784396	0.000789745	0.00025844	0.000391969	0.000634701	0.000146377	0.000330495	0.000831917	0.00057064	0.000263128	0.000727462
7.46666	3.51321e-05	0.000784396	0.000789745	0.000226135	0.000391969	0.000519301	0.000243962	0.000297445	0.000831917	0.00057064	0.000313248	0.0006755
7.47084	5.85535e-05	0.000732103	0.000789745	0.000226135	0.000261313	0.000403901	0.000341547	0.000275412	0.000831917	0.000589047	0.000363368	0.000623539
7.475	8.19749e-05	0.000575224	0.000850495	0.000226135	0.000130656	0.000403901	0.000487924	0.000275412	0.000795746	0.000589047	0.000388427	0.0006755
7.47917	0.000105396	0.000470637	0.00103	0.000226135	4.35521e-05	0.000461601	0.000634301	0.000253379	0.000831917	0.000625863	0.000388427	0.000727462
7.48334	0.000105396	0.000418344	0.00115	0.000209982	8.71042e-05	0.000634701	0.000731886	0.000209313	0.000868087	0.000662678	0.000350838	0.000779423
7.4875	0.000105396	0.000418344	0.00121	0.00019383	0.000130656	0.000750101	0.000780678	0.000176264	0.000940428	0.000699494	0.000300718	0.000779423
7.49167	0.000117107	0.000470637	0.00121	0.000177677	0.000217761	0.000865501	0.000829471	0.000154231	0.00101	0.000717902	0.000225538	0.000727462
7.49583	0.000117107	0.000522931	0.00115	0.000177677	0.000304865	0.000923201	0.000878263	0.000154231	0.00101	0.000699494	0.000137829	0.0006755
7.5	0.000117107	0.000522931	0.00103	0.000177677	0.000304865	0.000980901	0.000975848	0.000176264	0.00101	0.000644271	7.51795e-05	0.0006755
7.50417	0.000117107	0.000470637	0.000971994	0.000209982	0.000304865	0.000923201	0.00112	0.000198297	0.000940428	0.000589047	3.75897e-05	0.000779423
7.50833	0.000117107	0.000575224	0.00103	0.000226135	0.000391969	0.000923201	0.00127	0.000209313	0.000868087	0.000533824	2.50598e-05	0.000935308
7.5125	0.000105396	0.000732103	0.00115	0.000242287	0.000522625	0.000980901	0.00137	0.000231346	0.000904257	0.000497009	3.75897e-05	0.00104
7.51666	9.36856e-05	0.000888982	0.00128	0.000274592	0.000696834	0.0011	0.00141	0.000253379	0.000976598	0.000497009	5.01197e-05	0.00109
7.52083	0.000105396	0.0011	0.0014	0.000290745	0.00082749	0.00115	0.00141	0.000264396	0.00105	0.000515416	6.26496e-05	0.00109
7.525	0.000128818	0.00131	0.00152	0.000306897	0.000914594	0.00115	0.00127	0.000275412	0.00112	0.000533824	7.51795e-05	0.00104
7.52916	0.000152239	0.00136	0.00158	0.000306897	0.000914594	0.00115	0.00112	0.000264396	0.00112	0.000552232	8.77094e-05	0.000987269
7.53334	0.00016395	0.00136	0.00158	0.000290745	0.00082749	0.0011	0.000878263	0.000242363	0.00109	0.000589047	0.000100239	0.000987269
7.5375	0.000152239	0.00131	0.00158	0.00025844	0.000740386	0.000980901	0.000634301	0.00022033	0.000940428	0.000625863	0.000125299	0.00104
7.54167	0.000128818	0.00126	0.00152	0.000242287	0.00060973	0.000865501	0.000536716	0.000209313	0.000831917	0.000662678	0.000150359	0.00109
7.54584	0.000117107	0.00115	0.00152	0.000226135	0.000479073	0.000692401	0.000536716	0.000209313	0.000687236	0.000699494	0.000162889	0.00104
7.55	9.36856e-05	0.00115	0.00164	0.000226135	0.000348417	0.000634701	0.000683093	0.00022033	0.000578725	0.000717902	0.000187949	0.000935308
7.55417	9.36856e-05	0.0011	0.0017	0.000226135	0.000261313	0.000692401	0.000829471	0.00022033	0.000542554	0.000717902	0.000200479	0.000779423
7.55833	8.19749e-05	0.0011	0.00176	0.000226135	0.000174208	0.000807801	0.00102	0.00022033	0.000578725	0.000699494	0.000225538	0.000571577
7.5625	8.19749e-05	0.00115	0.00176	0.00019383	0.000174208	0.00104	0.00122	0.000198297	0.000578725	0.000681086	0.000238068	0.000415692
7.56667	7.02642e-05	0.0012	0.00158	0.000177677	0.000217761	0.00121	0.00132	0.00018728	0.000614895	0.000681086	0.000238068	0.000311769
7.57083	5.85535e-05	0.0012	0.00134	0.000145372	0.000348417	0.00144	0.00137	0.000176264	0.000614895	0.000699494	0.000225538	0.000259808
7.575	4.68428e-05	0.0012	0.00109	0.000145372	0.000479073	0.0015	0.00141	0.000165247	0.000542554	0.000736309	0.000187949	0.000259808
7.57916	4.68428e-05	0.00115	0.00103	0.000161525	0.000566177	0.0015	0.00141	0.000165247	0.000506384	0.000754717	0.000162889	0.000311769
7.58333	7.02642e-05	0.0011	0.00109	0.00019383	0.00060973	0.00133	0.00137	0.000143214	0.000434043	0.000791532	0.000162889	0.000311769
7.5875	8.19749e-05	0.00105	0.00134	0.000226135	0.000653282	0.0011	0.00127	0.000132198	0.000434043	0.000791532	0.000175419	0.000311769
7.59166	9.36856e-05	0.000993568	0.00152	0.00025844	0.000740386	0.000750101	0.00112	0.000121181	0.000470214	0.000791532	0.000200479	0.000311769
7.59584	9.36856e-05	0.000941275	0.0017	0.000290745	0.000783938	0.000519301	0.000975848	0.000110165	0.000578725	0.000754717	0.000238068	0.000363731
7.6	9.36856e-05	0.000888982	0.00164	0.000306897	0.00082749	0.000519301	0.000878263	0.000110165	0.000723406	0.000717902	0.000263128	0.000415692
7.60417	0.000105396	0.000836689	0.00152	0.000306897	0.000740386	0.000750101	0.000829471	0.000132198	0.000868087	0.000681086	0.000288188	0.000519615
7.60834	0.000128818	0.00067981	0.00128	0.00032305	0.00060973	0.000923201	0.000780678	0.000154231	0.000976598	0.000662678	0.000288188	0.000623539
7.6125	0.00017566	0.000575224	0.00109	0.00032305	0.000435521	0.0011	0.000731886	0.000176264	0.000976598	0.000662678	0.000275658	0.0006755
7.61667	0.000210793	0.000522931	0.00103	0.00032305	0.000304865	0.0011	0.000780678	0.00018728	0.000868087	0.000681086	0.000250598	0.000779423
7.62083	0.000210793	0.000522931	0.000971994	0.00032305	0.000304865	0.000923201	0.000829471	0.00018728	0.000723406	0.000699494	0.000213009	0.000779423
7.625	0.000187371	0.000522931	0.00103	0.00032305	0.000391969	0.000634701	0.000878263	0.00018728	0.000578725	0.000699494	0.000175419	0.000779423
7.62917	0.000152239	0.000627517	0.000971994	0.000339202	0.000479073	0.000403901	0.000829471	0.000176264	0.000470214	0.000681086	0.000137829	0.0006755
7.63333	0.000105396	0.000784396	0.000850495	0.000339202	0.000522625	0.0003462	0.000780678	0.000176264	0.000434043	0.000662678	0.000137829	0.000519615
7.6375	8.19749e-05	0.000836689	0.000728996	0.000339202	0.000522625	0.0002885	0.000829471	0.000165247	0.000470214	0.000644271	0.000150359	0.000311769
7.64166	8.19749e-05	0.000888982	0.000546747	0.000339202	0.000479073	0.0002308	0.000878263	0.000176264	0.000542554	0.000625863	0.000200479	0.000207846
7.64583	9.36856e-05	0.000888982	0.000485997	0.000339202	0.000391969	0.0002308	0.000927055	0.000198297	0.000578725	0.000607455	0.000238068	0.000207846
7.65	0.000105396	0.000836689	0.000546747	0.000339202	0.000304865	0.0002308	0.000927055	0.000198297	0.000578725	0.000607455	0.000275658	0.000311769
7.65416	0.000105396	0.000836689	0.000728996	0.000355355	0.000217761	0.0003462	0.000878263	0.000198297	0.000542554	0.000607455	0.000288188	0.000519615
7.65834	9.36856e-05	0.000836689	0.000911245	0.000371507	8.71042e-05	0.000519301	0.000829471	0.000176264	0.000506384	0.000644271	0.000300718	0.000727462
7.6625	7.02642e-05	0.000836689	0.00103	0.00038766	0	0.000750101	0.000878263	0.000165247	0.000506384	0.000699494	0.000300718	0.000883346
7.66667	5.85535e-05	0.000836689	0.00109	0.000403812	4.35521e-05	0.000923201	0.000975848	0.000165247	0.000506384	0.000736309	0.000325778	0.00104
7.67084	4.68428e-05	0.000784396	0.00109	0.000403812	0.000130656	0.000923201	0.00112	0.000176264	0.000506384	0.000773125	0.000350838	0.00114
7.675	4.68428e-05	0.000732103	0.000971994	0.00038766	0.000261313	0.000865501	0.00127	0.00018728	0.000470214	0.000773125	0.000363368	0.0012
7.67917	5.85535e-05	0.000575224	0.000850495	0.000371507	0.000391969	0.000750101	0.00137	0.00018728	0.000397873	0.000754717	0.000363368	0.00125
7.68333	7.02642e-05	0.000470637	0.000789745	0.000371507	0.000435521	0.000692401	0.00146	0.00018728	0.000325533	0.000736309	0.000338308	0.00125
7.6875	8.19749e-05	0.000470637	0.000728996	0.000355355	0.000391969	0.000634701	0.00146	0.000176264	0.000289362	0.000717902	0.000300718	0.0012
7.69167	7.02642e-05	0.000575224	0.000668246	0.000355355	0.000348417	0.000577001	0.00141	0.000165247	0.000289362	0.000699494	0.000263128	0.0012
7.69583	4.68428e-05	0.000732103	0.000668246	0.000371507	0.000348417	0.000519301	0.00137	0.000165247	0.000325533	0.000681086	0.000225538	0.00114
7.7	2.34214e-05	0.000888982	0.000728996	0.000371507	0.000391969	0.000519301	0.00132	0.00018728	0.000397873	0.000662678	0.000200479	0.00104
7.70416	0	0.00105	0.000850495	0.000371507	0.000479073	0.000519301	0.00117	0.000209313	0.000506384	0.000644271	0.000200479	0.000987269
7.70833	0	0.0011	0.00103	0.000371507	0.000566177	0.000461601	0.000975848	0.00022033	0.000614895	0.000625863	0.000200479	0.000987269
7.7125	1.17107e-05	0.0011	0.00121	0.00038766	0.000653282	0.000519301	0.000780678	0.000231346	0.000723406	0.000607455	0.000213009	0.000935308
7.71666	3.51321e-05	0.0011	0.00134	0.000403812	0.000740386	0.000577001	0.000585509	0.00022033	0.000831917	0.000589047	0.000225538	0.000883346
7.72084	5.85535e-05	0.00105	0.00146	0.000403812	0.00082749	0.000692401	0.000390339	0.000198297	0.000904257	0.00057064	0.000238068	0.000831385
7.725	8.19749e-05	0.000993568	0.00146	0.000403812	0.000914594	0.000807801	0.000341547	0.000198297	0.000976598	0.000552232	0.000250598	0.000779423
[truncated: 30,755 more rows]
[truncated: 14 more columns]

## Sheet: Crosslinks Fig. 5
WT	SEARCH ID(S)	TYPE	PROTEIN 1	POSITION	PROTEIN 2	POSITION	NUM PSMS	NUM PEPTIDES	NUM UNIQUE PEPTIDES	Best PSM Value:Score(SEARCH ID: 1087)			S47E/T48E	SEARCH ID(S)	TYPE	PROTEIN 1	POSITION	PROTEIN 2	POSITION	NUM PSMS	NUM PEPTIDES	NUM UNIQUE PEPTIDES	Best PSM Value:Score(SEARCH ID: 1090)			S144E	SEARCH ID(S)	TYPE	PROTEIN 1	POSITION	PROTEIN 2	POSITION	NUM PSMS	NUM PEPTIDES	NUM UNIQUE PEPTIDES	Best PSM Value:Score(SEARCH ID: 1075)			S207E	SEARCH ID(S)	TYPE	PROTEIN 1	POSITION	PROTEIN 2	POSITION	NUM PSMS	NUM PEPTIDES	NUM UNIQUE PEPTIDES	Best PSM Value:Score(SEARCH ID: 1078)
[truncated: 37 more rows]
[truncated: 1 more columns]
